# Supplementary material for: Parents’ knowledge and socio-demographic determinants toward child’s restraint system use
Source: BMC Pediatr. 2023 Jun 22;23:315. doi: 10.1186/s12887-023-04136-5 (PMC10288661; doi:10.1186/s12887-023-04136-5)
Supplement: Supplementary file 1 — Additional file 1. [file 12887_2023_4136_MOESM1_ESM.xlsx]

## Sheet: CRS_data_SPSS
code	gender	age	tedadekoodak	childagesal	childeagemah	childgender	esmevasilenaghlie	tedadetasadof	noetasadof	chandbardarmashin	nesbateranande	jenserannade	ranandepedaryamadar	r1	r2	r2a	r2b	r3	r4	a1	a2	a3	a41	a42	a43	a44	a45	a46	a47	a48	a49	a5	codeshoghl	manzelat	s2	s3	s4	s5	s6	childeage	s22	s33	a11	a33	atot	ses1	sestot	sescat
9	2	27	1	1	9	2	1	0	0	7	1	1	1	1	1	2	1	1	1	7	1	5	0	0	0	0	0	0	0	0	0	0	22	2	5	6	6	5	1	21	3	5	0	0	0	6	20.96	3
27	1	40	2	8	0	1	1	0	0	4	1	1	1	1	1	2	1	1	1	2	1	5	0	0	0	0	0	0	0	0	0	0	6	2	7	7	5	6	1	96	4	6	0	0	0	6	23.96	3
32	2	25	1	1	0	2	6	0	0	4	1	1	1	1	1	2	1	2	2	7	1	4	0	0	0	0	0	0	0	0	0	0	6	2	7	7	5	6	1	12	4	6	0	1	1	6	23.96	3
47	2	34	2	2	9	1	6	0	0	7	1	2	2	1	1	2	1	2	2	8	1	4	0	0	0	0	0	0	0	0	0	0	24	2	6	7	4	6	1	33	4	6	1	1	2	6	22.63	3
56	1	41	2	0	9	1	5	0	0	4	1	1	1	1	1	2	1	2	2	6	1	4	0	0	0	0	0	0	0	0	0	0	6	2	7	7	4	5	1	9	4	6	0	1	1	6	23.3	3
62	2	39	1	6	0	2	17	0	0	7	1	2	2	2	0	0	0	1	2	6	1	4	2	2	2	2	2	2	2	1	2	0	2	2	6	7	5	6	2	72	4	6	0	1	1	6	23.29	3
77	2	38	1	3	6	1	1	2	1	6	1	1	1	2	0	0	0	2	1	1	1	5	2	1	1	1	1	1	2	2	1	0	15	2	6	6	4	3	5	42	4	5	0	0	0	6	21.96	3
82	2	31	1	3	0	2	20	0	0	7	1	2	2	1	1	2	1	2	2	6	1	4	0	0	0	0	0	0	0	0	0	0	6	2	7	7	6	6	2	36	4	6	0	1	1	6	24.62	3
88	2	22	1	1	3	1	2	0	0	6	1	2	2	2	0	0	0	2	2	5	2	0	1	1	2	2	2	2	2	2	2	0	22	2	5	6	4	4	2	15	3	5	0	0	0	6	20.3	3
90	1	38	2	4	9	2	6	0	0	3	1	2	2	2	0	0	0	2	2	5	1	4	2	2	2	2	2	2	2	1	2	0	6	2	6	6	4	6	2	57	4	5	0	1	1	6	21.96	3
105	2	30	2	4	1	2	2	0	0	6	1	1	1	1	1	2	1	2	2	8	1	4	0	0	0	0	0	0	0	0	0	0	6	2	6	6	3	4	2	49	4	5	1	1	2	6	20.97	3
112	1	34	1	3	4	1	4	0	0	5	1	2	2	2	0	0	0	2	2	5	1	4	0	0	0	0	0	0	0	0	0	0	6	2	6	6	4	4	2	40	4	5	0	1	1	6	21.3	3
114	2	25	1	2	1	2	9	0	0	4	1	2	2	1	1	2	1	2	2	5	1	4	0	0	0	0	0	0	0	0	0	0	6	2	7	7	5	4	2	25	4	6	0	1	1	6	23.63	3
119	2	29	2	2	11	2	6	0	0	5	1	1	1	2	0	0	0	2	2	5	1	4	2	2	2	2	2	2	1	2	1	0	10	2	6	6	4	5	2	35	4	5	0	1	1	6	21.63	3
122	2	24	1	2	2	2	14	1	1	7	1	2	2	1	1	2	1	2	2	6	1	4	0	0	0	0	0	0	0	0	0	0	22	2	6	6	5	6	2	26	4	5	0	1	1	6	22.29	3
139	2	32	2	2	3	1	6	0	0	5	1	2	2	1	1	2	1	2	2	6	1	4	0	0	0	0	0	0	0	0	0	0	18	2	7	7	5	5	1	27	4	6	0	1	1	6	23.63	3
146	2	23	1	1	3	1	14	0	0	7	1	2	2	1	1	2	1	2	2	5	1	4	0	0	0	0	0	0	0	0	0	0	6	2	6	6	5	6	1	15	4	5	0	1	1	6	21.96	3
148	2	28	1	1	4	2	6	0	0	7	1	2	2	2	0	0	0	2	1	6	1	4	2	2	2	2	2	2	1	2	1	0	18	2	5	7	4	5	2	16	3	6	0	1	1	6	21.63	3
199	1	41	1	1	6	2	6	0	0	5	1	1	1	1	1	2	1	2	1	6	1	5	0	0	0	0	0	0	0	0	0	0	6	2	6	6	5	6	2	18	4	5	0	0	0	6	22.29	3
205	1	36	2	4	9	1	2	0	0	5	1	1	1	2	0	0	0	1	2	6	1	5	2	2	2	2	2	2	2	1	2	0	22	2	5	7	6	5	3	57	3	6	0	0	0	6	22.62	3
217	1	32	1	4	0	1	3	0	0	3	1	1	1	2	0	0	0	2	2	5	1	4	2	2	2	2	2	2	1	2	1	0	15	2	5	6	4	4	2	48	3	5	0	1	1	6	20.3	3
262	1	46	1	8	2	1	3	0	0	5	1	1	1	2	0	0	0	1	2	5	1	5	2	2	2	2	2	2	2	1	2	0	16	2	5	6	4	4	3	98	3	5	0	0	0	6	20.63	3
266	1	42	1	6	7	1	16	0	0	7	1	2	2	2	0	0	0	1	2	5	1	4	2	2	2	2	2	2	2	1	2	0	22	2	5	7	6	6	1	79	3	6	0	1	1	6	22.29	3
271	2	26	2	3	5	2	23	0	0	7	1	2	2	2	0	0	0	1	2	6	1	5	2	2	2	2	2	2	2	1	2	0	2	2	6	7	6	6	1	41	4	6	0	0	0	6	23.29	3
278	2	25	1	1	7	1	4	0	0	3	1	2	2	2	0	0	0	2	2	5	1	4	2	2	2	2	2	2	1	2	1	0	15	2	5	6	4	4	2	19	3	5	0	1	1	6	20.3	3
281	2	32	2	5	8	1	14	0	0	7	1	2	2	2	0	0	0	2	2	5	1	4	2	2	2	2	2	2	2	1	2	0	6	2	7	7	5	5	3	68	4	6	0	1	1	6	24.29	3
285	1	37	2	5	10	2	8	0	0	5	1	2	2	2	0	0	0	2	2	5	1	5	2	2	2	2	2	2	2	1	2	0	16	2	5	6	5	5	3	70	3	5	0	0	0	6	21.29	3
298	1	35	2	1	2	1	13	1	1	4	1	1	1	2	0	0	0	2	2	4	1	10	2	1	2	2	2	2	2	1	2	0	22	2	6	6	4	5	2	14	4	5	0	0	0	6	21.63	3
312	2	27	1	4	7	1	6	0	0	7	1	1	1	2	0	0	0	2	2	4	1	4	2	2	2	2	2	2	2	1	2	0	6	2	7	7	6	6	1	55	4	6	0	1	1	6	24.29	3
326	2	25	1	0	8	1	1	0	0	7	1	1	1	2	0	0	0	2	2	6	2	0	1	1	1	2	2	2	2	2	2	0	15	2	5	6	4	3	2	8	3	5	0	0	0	6	19.97	3
343	1	38	1	7	9	2	6	0	0	5	1	1	1	2	0	0	0	2	2	5	1	5	2	2	2	2	2	2	2	2	1	0	10	2	6	6	4	5	1	93	4	5	0	0	0	6	21.3	3
345	2	26	1	5	9	2	5	0	0	4	1	1	1	2	0	0	0	2	2	5	1	4	2	2	2	2	2	2	2	1	2	0	10	2	6	6	3	4	1	69	4	5	0	1	1	6	20.64	3
356	1	36	2	4	6	1	13	2	2	6	1	1	1	2	0	0	0	1	3	0	1	0	2	1	1	1	1	1	1	2	1	0	18	2	6	6	4	4	2	54	4	5	0	0	0	6	21.3	3
358	1	40	3	5	6	2	27	0	0	5	1	1	1	2	3	0	0	2	2	6	1	4	2	2	2	1	1	2	1	2	1	0	6	2	7	7	6	6	2	66	4	6	0	1	1	6	24.62	3
363	1	43	2	6	6	1	28	0	1	3	1	1	2	2	3	0	0	1	3	5	2	4	1	2	1	1	1	1	1	2	1	0	18	2	6	6	4	4	2	78	4	5	0	1	1	6	21.3	3
366	2	37	1	6	0	1	29	0	0	3	1	1	1	2	3	0	0	2	2	7	1	6	1	1	1	1	1	1	2	2	1	0	18	2	7	7	6	6	2	72	4	6	0	0	0	6	24.62	3
375	1	27	1	2	0	2	1	0	0	3	1	1	1	2	0	0	0	1	3	8	1	5	1	1	1	2	2	1	2	2	1	0	18	2	4	5	1	5	2	24	3	4	1	0	1	6	17.64	2
377	2	32	1	2	0	2	2	3	1	3	1	1	1	1	1	2	1	1	1	4	2	3	1	1	1	2	1	2	2	1	1	0	18	2	5	6	1	4	3	24	3	5	0	0	0	6	19.64	3
379	1	36	2	2	4	1	9	1	1	3	1	1	1	2	0	0	0	1	1	5	1	4	1	1	1	1	1	1	1	1	1	0	18	2	5	6	4	4	4	28	3	5	0	1	1	6	20.96	3
384	2	30	2	4	0	2	1	8	1	2	1	1	1	1	1	2	0	2	1	5	1	3	1	1	1	1	1	2	1	2	1	0	18	2	6	6	1	3	1	48	4	5	0	0	0	6	19.65	3
387	2	30	2	6	5	1	1	3	1	2	1	2	2	2	3	0	0	1	2	5	1	0	1	2	1	1	2	1	2	2	2	0	18	2	6	6	4	3	2	77	4	5	0	0	0	6	20.97	3
390	2	33	2	3	1	1	10	4	1	7	1	2	2	1	1	0	0	1	1	4	1	3	1	2	2	1	2	2	1	1	2	0	18	2	7	7	6	6	1	37	4	6	0	0	0	6	24.29	3
391	1	38	1	1	7	2	13	4	2	5	1	2	2	1	1	2	2	2	1	3	1	3	2	2	1	1	1	1	1	2	1	0	22	2	6	7	5	4	1	19	4	6	0	0	0	6	22.3	3
405	1	40	1	3	1	2	32	1	1	4	1	2	2	1	1	2	1	2	2	6	1	5	1	1	1	1	1	1	1	1	1	0	18	2	7	7	6	6	3	37	4	6	0	0	0	6	24.95	3
410	2	25	1	2	0	2	12	2	1	1	1	1	1	2	3	0	0	2	2	6	1	3	1	1	1	1	1	1	2	1	1	0	18	2	6	6	5	4	2	24	4	5	0	0	0	6	21.63	3
411	1	30	1	4	0	1	3	1	1	1	1	2	2	2	3	0	0	2	2	8	1	4	1	1	1	1	1	1	2	2	1	0	18	2	6	4	4	5	2	48	4	3	1	1	2	6	19.63	3
418	1	35	1	2	5	1	13	2	1	3	1	1	1	1	3	0	0	1	5	5	2	3	1	2	1	2	1	1	1	1	1	0	22	2	6	6	5	5	5	29	4	5	0	0	0	6	22.95	3
421	1	48	3	4	5	1	1	1	2	5	1	1	1	2	3	0	0	1	3	7	1	3	1	2	1	1	1	1	1	1	1	0	18	2	6	4	5	3	2	53	4	3	0	0	0	6	19.3	3
428	1	44	2	6	1	1	13	1	1	5	1	1	1	2	3	0	0	1	2	4	1	3	2	2	1	1	1	1	1	2	1	0	22	2	5	6	4	4	4	73	3	5	0	0	0	6	20.96	3
429	1	30	2	4	5	1	1	4	1	1	1	1	1	1	1	2	1	2	2	7	1	3	1	1	1	1	1	1	1	2	1	0	22	2	6	2	1	3	2	53	4	1	0	0	0	6	15.98	2
433	2	34	2	4	0	1	16	0	0	7	1	1	1	1	1	2	1	1	2	5	1	4	1	1	2	1	2	1	2	2	1	0	18	2	6	7	6	6	4	48	4	6	0	1	1	6	24.28	3
436	2	30	2	1	4	1	29	7	1	0	1	1	1	2	3	0	0	1	3	6	1	5	1	1	1	2	1	1	1	2	1	0	18	2	5	6	5	6	2	16	3	5	0	0	0	6	21.29	3
441	1	31	1	0	8	2	35	0	0	5	1	1	1	1	1	0	0	1	2	5	1	2	1	1	1	2	2	1	1	1	1	0	18	2	7	6	5	6	5	8	4	5	0	0	0	6	24.28	3
443	2	23	1	0	11	1	36	1	1	4	1	1	1	1	1	2	1	1	2	4	2	3	1	1	1	2	1	1	2	2	1	0	22	2	6	7	5	6	3	11	4	6	0	0	0	6	23.62	3
444	2	36	1	3	0	1	10	3	1	2	1	1	1	1	1	2	1	2	2	6	1	4	1	1	1	1	1	1	2	2	1	0	22	2	6	5	4	6	2	36	4	4	0	1	1	6	20.96	3
448	1	45	2	6	3	1	10	2	1	2	1	1	1	1	1	2	1	2	2	8	1	6	1	1	1	1	2	1	2	2	1	0	24	2	5	5	5	4	2	75	3	4	1	0	1	6	19.63	3
450	1	49	2	8	0	1	5	1	1	4	1	1	1	2	3	0	0	1	5	7	1	5	2	2	1	1	1	2	1	1	1	0	24	2	6	6	5	5	1	96	4	5	0	0	0	6	21.63	3
451	1	33	1	3	9	2	7	2	0	5	1	1	1	1	1	2	1	1	2	8	2	3	1	2	1	1	1	1	2	1	1	0	18	2	5	6	1	4	4	45	3	5	1	0	1	6	19.97	3
452	2	38	2	5	2	1	35	4	1	7	1	2	2	2	3	0	0	0	1	5	1	4	1	1	1	1	2	1	1	2	1	0	24	2	6	7	5	6	5	62	4	6	0	1	1	6	24.28	3
455	1	36	2	5	11	2	1	2	1	6	1	1	1	2	3	0	0	2	1	7	2	4	1	2	1	1	2	1	2	1	1	0	22	2	6	3	1	4	3	71	4	2	0	1	1	6	17.64	2
461	2	29	1	1	8	1	2	6	1	4	1	1	1	2	3	0	0	1	3	8	1	6	1	1	1	2	2	1	2	2	1	0	18	2	7	6	1	4	2	20	4	5	1	0	1	6	21.31	3
462	2	35	1	1	11	1	15	6	1	7	1	2	2	2	3	0	0	1	1	5	2	3	1	1	1	1	1	1	1	2	1	0	18	2	6	5	1	4	3	23	4	4	0	0	0	6	19.64	3
465	1	27	1	0	4	2	1	3	1	5	1	1	1	1	1	0	0	1	1	5	1	0	1	2	1	1	2	1	1	2	1	0	18	2	7	6	5	4	3	4	4	5	0	0	0	6	22.96	3
471	1	36	1	3	1	1	34	1	1	6	1	1	1	1	1	2	1	2	2	5	1	0	1	1	1	2	2	1	1	2	1	0	18	2	7	7	5	6	5	37	4	6	0	0	0	6	25.28	3
482	2	31	1	3	0	1	15	3	1	5	1	1	1	1	1	0	0	1	2	6	1	5	1	2	1	1	1	2	1	1	1	0	18	2	5	5	4	4	3	36	3	4	0	0	0	6	19.63	3
483	1	49	1	7	4	1	6	2	1	1	1	1	2	2	3	0	0	1	1	7	1	4	1	2	1	1	2	1	1	2	1	0	22	2	6	6	1	5	1	88	4	5	0	1	1	6	20.31	3
484	2	41	2	7	2	1	1	0	0	5	1	2	2	2	3	0	0	2	2	6	2	0	1	1	2	1	1	1	2	1	1	0	18	2	5	5	4	3	5	86	3	4	0	0	0	6	19.96	3
491	1	39	1	6	9	2	12	1	2	3	1	1	1	1	1	1	1	2	2	8	1	6	0	0	0	0	0	0	0	0	0	0	18	2	7	7	6	6	1	81	4	6	1	0	1	6	24.29	3
492	2	36	3	6	2	2	2	1	1	6	1	1	1	2	0	0	0	2	2	4	1	7	0	0	0	0	0	0	0	0	0	0	18	2	6	6	5	5	3	74	4	5	0	0	0	6	22.29	3
495	2	42	1	2	11	2	12	7	2	4	1	1	1	2	3	0	0	2	1	6	1	6	0	0	0	0	0	0	0	0	0	0	22	2	6	6	5	5	2	35	4	5	0	0	0	6	21.96	3
529	1	47	2	6	9	2	37	0	0	4	1	1	1	2	3	0	0	1	2	9	1	4	2	1	2	1	2	2	2	2	1	0	6	2	7	7	5	4	3	81	4	6	0	1	1	6	23.96	3
530	1	39	2	4	11	1	5	5	1	2	1	2	2	2	3	0	0	1	1	8	1	4	2	1	2	2	2	1	1	2	1	0	22	2	6	4	5	4	4	59	4	3	1	1	2	6	20.29	3
531	1	31	1	4	9	2	3	3	1	5	1	1	1	2	3	0	0	1	1	8	1	6	1	1	2	1	1	1	1	2	1	0	18	2	6	6	4	4	3	57	4	5	1	0	1	6	21.63	3
534	2	43	1	6	0	1	2	3	1	2	1	1	1	2	3	0	0	1	3	5	1	6	1	2	1	2	2	1	1	1	1	0	18	2	6	6	5	4	2	72	4	5	0	0	0	6	21.63	3
539	1	31	2	4	0	1	2	2	1	2	1	1	1	1	1	1	1	1	3	9	1	6	1	1	1	1	1	1	1	2	1	0	18	2	6	6	4	4	2	48	4	5	0	0	0	6	21.3	3
542	1	41	1	6	0	1	2	6	2	2	1	2	2	2	3	0	0	1	3	6	1	6	1	1	1	1	2	1	1	2	1	0	22	2	6	6	1	2	2	72	4	5	0	0	0	6	19.65	3
545	2	30	1	3	0	2	13	3	1	3	1	1	1	2	3	0	0	1	2	6	1	6	1	1	1	2	2	1	2	2	1	0	18	2	6	6	5	4	2	36	4	5	0	0	0	6	21.63	3
559	2	45	1	6	2	1	34	0	0	5	1	2	2	2	3	0	0	1	3	8	1	6	2	1	2	2	1	1	2	1	2	0	18	2	7	7	6	6	4	74	4	6	1	0	1	6	25.28	3
562	2	25	1	2	2	1	12	0	0	0	1	1	1	2	3	0	0	1	2	8	2	4	1	1	1	1	1	1	1	1	1	0	18	2	6	4	5	4	1	26	4	3	1	1	2	6	19.3	3
565	2	31	1	4	2	2	1	1	1	1	1	1	1	1	1	2	1	1	3	8	1	5	1	2	2	2	1	1	2	22	1	0	18	2	6	5	5	4	3	50	4	4	1	0	1	6	20.96	3
568	1	27	1	0	8	2	2	2	1	7	1	1	1	1	1	2	0	1	2	8	1	4	2	2	1	2	2	2	2	1	1	0	22	2	6	4	4	4	3	8	4	3	1	1	2	6	19.63	3
571	1	29	2	3	0	1	6	4	1	3	1	1	1	2	3	0	0	1	3	8	1	6	1	1	1	1	1	1	1	1	1	0	18	2	5	6	5	6	4	36	3	5	1	0	1	6	21.95	3
584	2	27	1	4	0	1	16	2	1	4	1	1	1	2	3	0	0	2	2	9	1	4	1	1	1	2	1	1	2	1	1	0	18	2	6	6	4	6	2	48	4	5	0	1	1	6	21.96	3
586	1	37	2	3	0	2	2	0	0	3	1	1	1	2	3	0	0	2	3	5	1	4	2	1	1	2	1	1	1	1	1	0	22	2	6	6	5	4	2	36	4	5	0	1	1	6	21.63	3
589	2	37	2	6	0	1	32	2	1	3	1	1	1	2	3	0	0	1	3	9	1	3	2	1	1	1	1	1	1	1	1	0	22	2	6	6	6	6	2	72	4	5	0	0	0	6	22.62	3
595	1	36	1	2	11	1	15	0	0	5	1	1	1	2	3	0	0	1	5	8	1	4	2	1	2	1	1	1	2	2	1	0	22	2	6	6	4	4	3	35	4	5	1	1	2	6	21.63	3
600	1	38	1	4	6	2	5	1	1	5	1	1	1	2	3	0	0	1	1	7	2	5	2	1	1	1	1	1	2	2	1	0	22	2	6	5	5	4	4	54	4	4	0	0	0	6	21.29	3
624	1	42	1	5	3	1	5	1	1	1	1	2	2	2	3	0	0	2	2	6	2	3	1	2	1	1	2	1	1	2	1	0	22	2	6	7	5	5	2	63	4	6	0	0	0	6	22.96	3
628	1	37	1	3	0	1	12	0	0	3	1	1	1	1	1	1	1	1	2	8	1	6	1	2	1	1	1	1	2	2	1	0	18	2	7	7	6	6	4	36	4	6	1	0	1	6	25.28	3
629	2	36	1	0	9	2	39	0	0	1	1	1	1	1	1	0	0	2	3	6	1	5	1	2	1	1	2	1	1	2	1	0	18	2	7	7	6	6	1	9	4	6	0	0	0	6	24.29	3
642	2	41	3	4	0	1	32	2	1	2	1	1	1	1	1	2	1	1	3	5	1	4	1	1	1	2	2	1	1	1	1	0	18	2	6	6	4	4	2	48	4	5	0	1	1	6	21.3	3
645	1	41	1	4	0	1	5	1	1	2	1	1	1	2	0	0	0	1	3	5	1	4	1	1	1	2	1	1	1	2	1	0	18	2	6	6	1	4	2	48	4	5	0	1	1	6	20.31	3
648	2	37	2	3	0	2	12	2	1	1	1	1	1	2	3	0	0	1	3	5	1	4	1	1	1	2	1	1	1	1	1	0	18	2	6	6	4	4	2	36	4	5	0	1	1	6	21.3	3
649	1	37	2	4	0	1	29	2	1	2	1	2	2	2	3	0	0	1	3	6	1	6	1	1	1	1	1	1	1	1	1	0	18	2	6	7	4	6	2	48	4	6	0	0	0	6	22.96	3
652	1	43	1	5	0	1	3	3	1	2	1	1	1	2	3	0	0	1	3	5	1	6	1	1	1	2	2	1	2	2	1	0	18	2	6	6	4	4	3	60	4	5	0	0	0	6	21.63	3
656	1	39	1	2	6	1	9	2	1	5	1	2	2	2	0	0	0	1	2	8	1	5	1	1	2	1	1	1	1	2	1	0	22	2	6	6	4	3	3	30	4	5	1	0	1	6	21.3	3
659	2	26	1	0	10	2	1	0	0	1	1	1	1	2	3	0	0	1	1	5	1	4	1	2	2	1	1	1	2	1	1	0	6	2	7	7	5	6	5	10	4	6	0	1	1	6	25.28	3
664	2	45	1	9	1	2	1	2	1	6	1	2	2	2	3	0	0	1	2	4	1	2	2	2	2	2	2	1	2	2	2	0	18	2	5	5	3	3	3	109	3	4	0	0	0	6	18.97	3
666	1	45	1	6	2	1	1	1	2	2	1	1	1	2	3	0	0	1	1	5	1	3	2	2	2	1	1	1	1	1	1	0	22	2	5	5	1	3	3	74	3	4	0	0	0	6	18.31	2
681	1	50	1	9	2	2	37	0	0	4	1	1	1	2	3	0	0	2	2	10	1	4	2	1	2	2	2	2	2	1	2	0	18	2	7	7	6	6	4	110	4	6	0	1	1	6	25.28	3
684	1	35	1	2	6	1	1	1	1	5	1	1	1	2	0	0	0	2	1	7	1	2	2	1	1	1	1	1	2	2	1	0	18	2	5	5	3	3	2	30	3	4	0	0	0	6	18.64	3
686	1	38	2	4	5	1	4	2	1	1	1	1	1	2	3	0	0	1	2	7	1	5	1	1	2	1	1	2	1	2	1	0	18	2	4	4	4	5	3	53	3	3	0	0	0	6	17.96	2
690	2	40	2	5	1	2	34	3	1	5	1	1	1	2	3	0	0	1	1	5	1	4	1	2	1	1	1	1	2	1	2	0	18	2	5	6	5	4	2	61	3	5	0	1	1	6	20.63	3
692	1	30	1	0	8	2	35	0	0	0	1	1	1	2	0	0	0	1	1	7	2	4	2	2	1	2	1	1	2	2	1	0	18	2	7	6	4	6	5	8	4	5	0	1	1	6	23.95	3
693	2	30	1	5	9	1	1	1	1	5	1	2	2	2	3	0	0	1	1	6	2	4	1	2	1	1	1	1	2	2	1	0	18	2	5	6	1	3	5	69	3	5	0	1	1	6	19.97	3
699	2	29	1	2	6	1	1	6	2	4	1	1	1	2	0	0	0	1	1	8	1	6	2	1	1	2	2	1	2	2	1	0	18	2	6	6	5	4	3	30	4	5	1	0	1	6	21.96	3
18	1	35	1	7	0	2	6	0	0	3	1	1	1	2	0	0	0	1	2	5	2	0	2	2	2	2	2	2	2	1	2	0	29	3	4	6	3	5	1	84	3	5	0	0	0	5	17.97	2
21	2	27	1	4	6	2	5	0	0	5	1	2	2	2	0	0	0	2	2	5	1	4	2	2	2	2	2	2	1	2	1	0	28	3	4	7	4	5	2	54	3	6	0	1	1	5	19.63	3
50	2	37	1	6	0	1	16	0	0	7	1	2	2	2	0	0	0	1	2	6	1	3	2	2	2	2	2	2	1	2	1	0	30	3	5	7	5	6	2	72	3	6	0	0	0	5	21.29	3
51	2	22	1	0	6	1	4	0	0	3	1	2	2	2	0	0	0	2	1	3	2	0	1	1	2	2	2	2	2	2	2	0	31	3	3	7	4	4	1	6	2	6	0	0	0	5	17.97	2
91	2	35	1	4	4	1	14	0	0	5	1	2	2	2	0	0	0	1	2	5	2	0	1	1	2	2	2	2	2	2	2	0	28	3	4	7	4	6	2	52	3	6	0	0	0	5	19.96	3
132	2	28	1	5	0	1	14	0	0	5	1	2	2	2	0	0	0	1	2	5	2	0	1	1	2	2	2	2	2	2	2	0	28	3	3	7	5	6	2	60	2	6	0	0	0	5	19.29	3
135	2	31	2	4	6	1	5	0	0	5	1	2	2	2	0	0	0	2	2	5	1	4	2	2	2	2	2	2	2	1	2	0	15	3	5	6	5	5	2	54	3	5	0	1	1	5	19.96	3
136	2	25	1	1	3	1	4	0	0	4	1	1	1	2	0	0	0	2	1	6	2	0	1	2	2	2	2	2	2	2	2	0	10	3	6	6	3	4	2	15	4	5	0	0	0	5	19.97	3
151	2	28	1	4	9	1	10	0	0	4	1	2	2	2	0	0	0	1	2	5	2	0	1	1	2	2	2	2	2	2	2	0	28	3	4	7	5	6	2	57	3	6	0	0	0	5	20.29	3
155	2	32	1	3	9	1	6	0	0	3	1	2	2	2	0	0	0	2	2	5	2	0	1	1	2	2	2	2	2	2	2	0	28	3	3	7	5	5	2	45	2	6	0	0	0	5	18.96	3
176	2	31	2	6	2	2	21	1	1	2	1	1	1	2	0	0	0	1	2	3	2	0	1	1	1	2	2	2	2	2	2	0	27	3	2	3	2	2	2	74	1	2	0	0	0	5	11.98	1
184	2	29	1	2	11	1	5	1	1	4	1	1	1	2	0	0	0	1	2	3	2	0	1	1	2	2	2	2	2	2	2	0	28	3	3	7	4	5	2	35	2	6	0	0	0	5	18.63	2
234	2	28	1	2	0	1	5	1	1	7	1	2	2	2	0	0	0	1	2	7	1	4	2	2	2	2	2	2	1	2	1	0	28	3	3	7	5	5	2	24	2	6	0	1	1	5	18.96	3
237	2	32	1	0	8	1	11	0	0	7	1	2	2	2	0	0	0	2	1	4	2	0	1	2	2	2	2	2	2	2	2	0	28	3	5	7	6	6	4	8	3	6	0	0	0	5	22.28	3
240	2	30	1	5	2	1	10	0	0	3	1	2	2	2	0	0	0	2	2	6	1	4	2	2	2	2	2	2	2	1	2	0	28	3	3	7	6	6	3	62	2	6	0	1	1	5	19.95	3
267	2	23	1	4	0	2	5	0	0	2	1	1	1	2	0	0	0	2	2	4	2	0	1	1	2	2	2	2	2	2	2	0	10	3	6	6	4	4	1	48	4	5	0	0	0	5	19.97	3
341	2	34	1	6	1	1	6	0	0	5	1	2	2	2	0	0	0	1	2	8	2	0	1	2	2	2	2	2	2	2	2	0	28	3	4	7	6	6	3	73	3	6	1	0	1	5	20.95	3
350	1	41	1	9	0	1	14	0	0	5	1	2	2	2	0	0	0	1	2	5	1	5	2	2	2	2	2	2	2	1	2	0	28	3	3	7	6	6	1	108	2	6	0	0	0	5	19.29	3
383	1	43	2	6	6	1	25	1	1	6	1	2	1	2	3	0	0	1	2	7	1	4	1	1	1	2	1	1	2	2	2	0	30	3	5	7	6	6	3	78	3	6	0	1	1	5	21.95	3
406	1	38	2	2	9	1	6	2	1	3	1	2	1	2	3	0	0	1	3	0	1	0	1	1	1	1	1	0	2	1	1	0	10	3	6	4	4	4	2	33	4	3	0	0	0	5	18.3	2
446	1	46	2	4	2	1	6	1	1	3	1	1	1	2	3	0	0	2	2	8	1	8	2	1	1	1	2	1	2	2	1	0	10	3	6	5	5	4	2	50	4	4	1	0	1	5	19.63	3
485	1	38	1	2	0	1	7	0	0	7	1	1	1	2	3	0	0	1	5	5	2	3	2	1	1	1	2	2	1	1	1	0	30	3	3	7	5	5	3	24	2	6	0	0	0	5	19.29	3
532	2	40	1	6	0	2	16	0	0	3	1	1	1	2	3	0	0	1	3	4	1	6	1	1	1	2	1	1	1	1	1	0	30	3	6	7	6	6	3	72	4	6	0	0	0	5	22.95	3
590	1	47	1	5	0	2	32	0	0	2	1	1	1	1	1	2	1	1	3	9	1	4	1	1	1	2	1	1	1	1	1	0	30	3	4	6	6	6	2	60	3	5	0	1	1	5	19.62	3
605	2	40	2	9	5	1	39	5	1	3	1	1	1	2	3	0	0	1	3	7	1	5	1	2	2	1	1	1	1	1	1	0	30	3	5	6	5	6	5	113	3	5	0	0	0	5	21.28	3
698	1	30	1	3	0	1	32	0	0	2	1	1	1	1	1	1	1	1	2	7	1	4	1	1	1	1	1	1	2	2	1	0	29	3	4	6	6	6	2	36	3	5	0	1	1	5	19.62	3
1	1	30	1	1	1	1	2	0	0	7	1	1	1	2	0	0	0	2	1	4	1	18	2	1	1	1	2	1	1	1	1	0	25	4	6	6	5	5	2	13	4	5	0	0	0	4	19.96	3
3	2	28	1	0	6	2	8	0	0	4	1	1	1	2	0	0	0	2	2	8	2	0	1	1	2	2	1	2	2	2	2	0	25	4	6	6	3	6	2	6	4	5	1	0	1	4	19.63	3
6	2	25	2	5	0	2	1	0	0	7	1	1	1	2	0	0	0	2	1	2	1	5	1	2	2	2	2	2	1	2	1	0	25	4	7	6	5	4	2	60	4	5	0	0	0	4	20.63	3
8	2	23	1	3	1	2	12	0	0	2	1	1	1	2	0	0	0	1	1	5	1	7	2	2	2	2	2	2	2	2	1	0	25	4	5	6	6	5	2	37	3	5	0	0	0	4	19.29	3
13	2	27	1	2	3	1	3	1	1	4	1	2	2	1	1	2	1	2	2	7	1	4	0	0	0	0	0	0	0	0	0	0	25	4	5	6	3	4	2	27	3	5	0	1	1	4	17.97	2
14	1	34	1	0	9	1	13	1	1	7	1	1	1	2	0	0	0	2	1	5	2	0	1	1	2	2	2	2	2	2	2	0	25	4	5	6	4	4	3	9	3	5	0	0	0	4	18.63	2
15	2	28	1	2	4	1	6	0	0	7	1	2	2	1	1	2	1	2	2	7	1	4	0	0	0	0	0	0	0	0	0	0	25	4	6	6	4	6	3	28	4	5	0	1	1	4	20.29	3
16	1	42	1	7	3	1	5	1	2	5	1	2	2	2	0	0	0	1	2	5	1	3	2	2	2	2	2	2	1	2	1	0	25	4	5	6	4	5	1	87	3	5	0	0	0	4	18.3	2
17	2	18	1	2	3	1	4	0	0	3	1	1	1	2	0	0	0	1	2	5	1	4	2	2	2	2	2	2	1	2	1	0	25	4	5	6	4	4	2	27	3	5	0	1	1	4	18.3	2
19	2	31	1	6	9	2	13	1	1	6	1	2	2	2	0	0	0	1	2	7	1	4	1	1	2	2	2	2	2	2	2	0	5	4	6	6	4	4	2	81	4	5	0	1	1	4	19.3	3
20	2	33	1	7	2	1	10	0	0	6	1	2	2	2	0	0	0	1	2	8	1	4	2	2	2	2	2	2	2	1	2	0	25	4	5	6	4	6	3	86	3	5	1	1	2	4	19.29	3
22	2	30	1	4	5	2	5	0	0	4	1	1	1	2	0	0	0	2	1	5	2	0	1	1	2	2	2	2	2	2	2	0	25	4	5	6	4	5	2	53	3	5	0	0	0	4	18.63	2
26	2	33	2	6	0	1	6	2	1	2	1	1	1	2	0	0	0	1	2	3	2	0	1	1	1	2	1	2	2	1	2	0	25	4	6	6	1	6	2	72	4	5	0	0	0	4	18.97	3
28	1	42	1	6	9	1	11	1	1	5	1	2	2	2	0	0	0	1	2	5	2	0	1	2	1	2	2	2	2	2	2	0	25	4	6	6	4	6	2	81	4	5	0	0	0	4	19.96	3
33	2	36	1	4	0	2	5	0	0	7	1	2	2	2	0	0	0	2	2	6	2	0	2	2	2	2	2	2	1	2	1	0	25	4	6	7	5	6	3	48	4	6	0	0	0	4	21.62	3
35	1	38	1	2	9	2	8	2	1	4	1	1	1	2	0	0	0	2	1	5	2	0	1	2	2	2	2	2	2	2	2	0	25	4	5	6	4	5	2	33	3	5	0	0	0	4	18.63	2
37	2	40	1	3	6	1	2	0	0	5	1	2	1	1	1	2	1	2	2	7	1	4	0	0	0	0	0	0	0	0	0	0	5	4	5	6	4	5	1	42	3	5	0	1	1	4	18.3	2
38	1	37	1	3	6	1	14	0	0	4	1	1	1	2	0	0	0	1	2	5	2	0	1	1	2	2	2	2	2	2	2	0	25	4	5	6	4	6	1	42	3	5	0	0	0	4	18.63	2
40	1	39	1	2	11	1	9	1	1	3	1	1	1	1	1	2	1	2	2	7	1	4	0	0	0	0	0	0	0	0	0	0	25	4	6	6	4	4	2	35	4	5	0	1	1	4	19.3	3
42	1	31	1	2	0	2	3	1	1	5	1	1	1	2	0	0	0	1	2	6	2	0	1	2	1	2	2	2	2	2	2	0	25	4	5	5	3	4	3	24	3	4	0	0	0	4	17.3	2
43	1	35	2	4	5	2	6	1	1	3	1	2	2	2	0	0	0	1	1	5	2	0	2	2	2	2	2	2	1	2	1	0	25	4	6	6	4	6	2	53	4	5	0	0	0	4	19.96	3
45	2	21	1	1	2	1	7	0	0	5	1	1	1	2	0	0	0	2	1	5	2	0	1	1	2	2	2	2	2	2	2	0	5	4	6	6	3	4	2	14	4	5	0	0	0	4	18.97	3
48	2	28	1	1	10	1	15	1	1	4	1	1	1	2	0	0	0	2	1	3	2	0	1	1	1	2	2	2	2	2	2	0	25	4	5	6	4	3	2	22	3	5	0	0	0	4	17.97	2
49	2	32	2	2	11	1	1	2	1	5	1	2	2	2	0	0	0	1	2	3	2	0	1	1	1	2	2	2	2	2	2	0	25	4	5	6	4	3	2	35	3	5	0	0	0	4	17.97	2
52	2	38	1	5	0	1	1	1	1	7	1	1	1	2	0	0	0	1	2	5	2	0	1	2	2	2	2	2	2	2	2	0	25	4	5	6	4	4	2	60	3	5	0	0	0	4	18.3	2
53	2	24	1	2	1	2	13	0	0	5	1	2	2	2	0	0	0	2	1	6	2	0	1	2	1	2	2	2	2	2	2	0	25	4	5	5	3	4	3	25	3	4	0	0	0	4	17.3	2
59	2	23	1	3	0	1	1	1	1	5	1	1	1	2	0	0	0	2	2	2	2	0	1	1	1	2	2	2	2	2	2	0	25	4	5	6	1	3	2	36	3	5	0	0	0	4	16.98	2
61	2	38	2	1	0	1	2	0	0	7	1	2	2	1	1	2	1	2	5	8	1	4	0	0	0	0	0	0	0	0	0	0	25	4	6	6	4	4	2	12	4	5	1	1	2	4	19.3	3
64	2	38	2	4	0	2	8	0	0	3	1	1	1	2	0	0	0	1	5	6	2	0	1	2	1	2	2	2	2	2	2	0	25	4	5	6	3	4	2	48	3	5	0	0	0	4	17.97	2
66	2	25	1	1	9	2	1	0	0	5	1	2	2	1	1	2	1	2	2	7	1	4	0	0	0	0	0	0	0	0	0	0	25	4	5	6	1	3	2	21	3	5	0	1	1	4	16.98	2
68	2	20	1	0	6	1	1	0	0	4	1	1	1	2	0	0	0	2	1	2	2	0	2	2	2	2	2	2	2	2	2	1	5	4	5	6	3	3	1	6	3	5	0	0	0	4	17.31	2
69	1	38	2	6	9	1	7	1	1	3	1	1	1	2	0	0	0	1	2	5	2	0	2	2	2	2	2	2	2	1	2	0	5	4	6	6	4	4	1	81	4	5	0	0	0	4	18.97	3
70	2	38	1	2	6	2	6	0	0	6	1	2	2	1	1	2	1	2	2	6	1	4	0	0	0	0	0	0	0	0	0	0	5	4	6	7	4	6	1	30	4	6	0	1	1	4	20.63	3
71	2	33	2	5	6	2	1	0	0	3	1	1	1	2	0	0	0	1	2	3	2	0	1	2	1	2	2	2	2	2	2	0	25	4	5	6	3	3	1	66	3	5	0	0	0	4	17.31	2
72	2	26	1	3	0	1	2	0	0	5	1	2	2	2	0	0	0	2	2	4	2	0	1	1	2	2	2	2	2	2	2	0	25	4	6	6	4	4	2	36	4	5	0	0	0	4	19.3	3
73	2	25	1	2	9	2	15	1	1	3	1	1	1	2	0	0	0	2	2	4	2	0	1	1	2	2	2	2	2	2	2	0	25	4	5	6	4	3	1	33	3	5	0	0	0	4	17.64	2
74	1	36	2	3	5	2	7	0	0	4	1	1	1	2	0	0	0	1	2	5	1	4	2	2	2	2	2	2	1	2	1	0	25	4	6	6	4	4	2	41	4	5	0	1	1	4	19.3	3
75	2	21	1	0	9	1	1	0	0	5	1	1	1	2	0	0	0	2	1	5	1	4	2	2	2	2	2	2	2	2	2	1	5	4	5	6	3	3	2	9	3	5	0	1	1	4	17.64	2
78	2	30	1	2	5	2	16	0	0	7	1	2	2	1	1	2	1	2	1	5	1	4	0	0	0	0	0	0	0	0	0	0	25	4	6	6	6	6	2	29	4	5	0	1	1	4	20.62	3
83	2	27	2	0	3	2	8	0	0	3	1	1	1	2	0	0	0	2	2	5	2	0	1	1	1	2	2	2	2	2	2	0	25	4	5	6	4	4	2	3	3	5	0	0	0	4	18.3	2
87	1	31	1	2	7	1	5	0	0	4	1	2	2	2	0	0	0	2	2	5	2	0	1	1	2	2	2	2	2	2	2	0	25	4	6	6	4	4	2	31	4	5	0	0	0	4	19.3	3
89	2	28	1	2	11	2	13	0	0	5	1	2	2	2	0	0	0	2	2	5	1	4	2	2	2	2	2	2	1	2	1	0	5	4	5	6	4	4	1	35	3	5	0	1	1	4	17.97	2
92	2	31	1	2	9	1	4	0	0	5	1	2	2	1	1	2	1	2	2	5	1	4	0	0	0	0	0	0	0	0	0	0	5	4	6	6	4	4	2	33	4	5	0	1	1	4	19.3	3
94	1	36	2	2	11	2	10	0	0	5	1	2	2	1	1	2	1	2	1	7	1	4	0	0	0	0	0	0	0	0	0	0	25	4	6	7	4	6	2	35	4	6	0	1	1	4	20.96	3
98	2	26	1	1	10	2	13	0	0	4	1	1	1	2	0	0	0	2	2	4	2	0	1	1	2	2	2	2	2	2	2	0	25	4	5	6	5	4	3	22	3	5	0	0	0	4	18.96	3
100	1	29	1	0	2	2	2	8	0	0	1	1	1	2	0	0	0	2	1	5	1	4	2	2	2	2	2	2	2	2	2	1	5	4	5	6	3	3	2	2	3	5	0	1	1	4	17.64	2
101	1	36	2	5	6	2	5	0	0	6	1	2	2	2	0	0	0	2	2	5	1	4	2	2	2	2	2	2	2	1	2	0	25	4	6	6	5	5	2	66	4	5	0	1	1	4	19.96	3
106	2	19	1	1	2	1	3	0	0	3	1	1	1	2	0	0	0	2	2	6	2	0	1	1	2	2	2	2	2	2	2	0	25	4	5	6	4	4	2	14	3	5	0	0	0	4	18.3	2
107	1	38	1	2	6	2	4	1	1	2	1	1	1	2	0	0	0	2	1	5	2	0	1	1	2	2	2	2	2	2	2	0	25	4	5	6	4	4	3	30	3	5	0	0	0	4	18.63	2
108	2	22	1	0	4	1	9	1	1	2	1	1	1	2	0	0	0	2	1	5	2	0	2	2	2	2	2	2	2	2	2	1	25	4	5	6	3	4	1	4	3	5	0	0	0	4	17.64	2
111	2	26	1	1	5	1	5	0	0	6	1	2	2	1	1	2	1	2	1	5	1	4	0	0	0	0	0	0	0	0	0	0	5	4	5	6	4	5	2	17	3	5	0	1	1	4	18.63	2
115	2	29	1	2	11	2	2	0	0	4	1	1	1	2	0	0	0	2	2	5	2	0	1	1	2	2	2	2	2	2	2	0	25	4	5	6	4	4	1	35	3	5	0	0	0	4	17.97	2
118	2	32	1	2	3	1	6	0	0	7	1	2	2	1	1	2	1	2	2	5	1	4	0	0	0	0	0	0	0	0	0	0	5	4	6	7	5	6	1	27	4	6	0	1	1	4	20.96	3
121	1	41	1	3	2	2	5	0	0	5	1	2	2	2	0	0	0	2	2	5	1	4	2	2	2	2	2	2	1	2	1	0	25	4	6	6	5	5	2	38	4	5	0	1	1	4	19.96	3
123	2	28	2	2	9	2	4	0	0	7	1	2	2	1	1	2	1	2	2	6	1	4	0	0	0	0	0	0	0	0	0	0	5	4	5	6	4	4	2	33	3	5	0	1	1	4	18.3	2
124	2	26	1	1	2	1	2	0	0	5	1	1	1	2	0	0	0	2	1	3	2	0	1	1	2	2	2	2	2	2	2	0	25	4	5	6	4	4	2	14	3	5	0	0	0	4	18.3	2
126	2	31	2	6	2	1	7	0	0	7	1	2	2	2	0	0	0	1	2	5	1	4	2	2	2	2	2	2	2	1	2	0	5	4	5	6	4	4	2	74	3	5	0	1	1	4	18.3	2
130	1	31	2	1	9	1	9	0	0	7	1	2	2	2	0	0	0	2	1	5	1	4	2	2	2	2	2	2	1	2	1	0	25	4	5	6	4	4	2	21	3	5	0	1	1	4	18.3	2
131	2	25	1	6	0	1	6	0	0	5	1	2	2	2	0	0	0	1	2	6	1	4	2	2	2	2	2	2	2	1	2	0	25	4	5	6	4	5	1	72	3	5	0	1	1	4	18.3	2
134	2	24	2	2	8	2	15	0	0	7	1	2	2	1	1	2	1	2	2	5	1	4	0	0	0	0	0	0	0	0	0	0	25	4	5	6	4	3	1	32	3	5	0	1	1	4	17.64	2
156	1	29	1	3	2	2	4	0	0	3	1	1	1	2	0	0	0	1	2	4	2	0	1	1	2	2	2	2	2	2	2	0	25	4	6	6	4	4	2	38	4	5	0	0	0	4	19.3	3
157	1	34	2	6	2	2	9	1	1	5	1	2	2	2	0	0	0	2	2	5	1	4	2	2	2	2	2	2	2	1	2	0	25	4	6	6	4	4	2	74	4	5	0	1	1	4	19.3	3
179	2	23	1	2	1	2	13	0	0	3	1	1	1	2	0	0	0	2	2	5	2	0	1	1	2	2	2	2	2	2	2	0	25	4	5	6	4	4	2	25	3	5	0	0	0	4	18.3	2
185	1	32	1	2	11	1	6	0	0	6	1	1	1	2	0	0	0	2	2	5	1	4	2	2	2	2	2	2	1	2	1	0	25	4	5	6	4	5	1	35	3	5	0	1	1	4	18.3	2
186	1	32	2	4	11	2	13	0	0	5	1	1	1	2	0	0	0	1	2	5	1	4	2	2	2	2	2	2	2	1	2	0	25	4	6	6	3	4	2	59	4	5	0	1	1	4	18.97	3
188	2	24	1	3	6	1	3	1	2	4	1	1	1	2	0	0	0	1	2	5	2	0	1	1	2	2	2	2	2	2	2	0	25	4	5	6	4	4	2	42	3	5	0	0	0	4	18.3	2
192	1	32	1	0	2	1	4	0	0	2	1	1	1	2	0	0	0	2	1	7	1	0	2	2	2	2	2	2	2	2	2	0	5	4	5	6	4	4	2	2	3	5	0	0	0	4	18.3	2
193	2	28	1	4	0	2	1	0	0	5	1	1	1	2	0	0	0	2	2	5	2	0	1	1	1	2	2	2	2	2	2	0	25	4	5	6	4	3	3	48	3	5	0	0	0	4	18.3	2
194	2	23	1	1	4	1	7	0	0	4	1	2	2	2	0	0	0	2	1	5	2	0	1	1	1	2	2	2	2	2	2	0	25	4	5	6	4	3	2	16	3	5	0	0	0	4	17.97	2
196	2	22	1	1	1	1	1	1	1	3	1	1	1	2	0	0	0	2	1	5	2	0	1	1	2	2	2	2	2	2	2	0	25	4	5	6	4	3	1	13	3	5	0	0	0	4	17.64	2
200	2	18	1	1	0	2	1	0	0	3	1	1	1	2	0	0	0	2	1	7	2	0	1	1	1	2	2	2	2	2	2	0	25	4	5	6	3	3	3	12	3	5	0	0	0	4	17.97	2
201	2	36	2	3	7	2	9	1	1	7	1	2	2	2	0	0	0	1	2	3	2	0	1	1	2	2	2	2	2	2	2	0	25	4	5	6	4	4	2	43	3	5	0	0	0	4	18.3	2
204	2	34	2	4	11	1	2	0	0	7	1	2	2	2	0	0	0	2	2	6	1	4	2	2	2	2	2	2	1	2	1	0	5	4	5	6	4	4	2	59	3	5	0	1	1	4	18.3	2
208	2	31	2	3	9	2	6	0	0	5	1	2	2	1	0	0	0	2	2	2	2	2	0	0	0	0	0	0	0	0	0	0	25	4	6	7	5	5	2	45	4	6	0	0	0	4	20.96	3
211	1	29	1	0	6	1	1	1	1	2	1	1	1	2	0	0	0	2	1	7	1	5	2	2	2	2	2	2	2	2	2	1	25	4	5	6	4	3	1	6	3	5	0	0	0	4	17.64	2
215	1	32	1	3	2	1	6	0	0	7	1	2	2	1	1	2	1	2	2	5	1	4	0	0	0	0	0	0	0	0	0	0	5	4	5	6	4	5	2	38	3	5	0	1	1	4	18.63	2
219	2	29	2	7	11	1	13	1	1	7	1	2	2	2	0	0	0	1	2	6	1	4	2	2	2	2	2	2	2	1	2	0	5	4	5	6	5	4	3	95	3	5	0	1	1	4	18.96	3
220	2	28	2	2	4	1	2	0	0	7	1	2	2	1	1	2	1	2	2	7	1	4	0	0	0	0	0	0	0	0	0	0	25	4	6	6	4	5	2	28	4	5	0	1	1	4	19.63	3
221	1	37	2	1	7	1	20	0	0	5	1	2	2	1	1	2	1	2	2	5	1	4	0	0	0	0	0	0	0	0	0	0	25	4	6	6	5	6	1	19	4	5	0	1	1	4	19.96	3
224	2	25	1	1	7	2	9	0	0	7	1	2	2	1	1	2	1	2	1	6	1	4	0	0	0	0	0	0	0	0	0	0	25	4	5	6	4	4	2	19	3	5	0	1	1	4	18.3	2
226	2	31	2	3	4	2	4	0	0	7	1	2	2	2	0	0	0	1	2	6	2	0	1	1	2	2	2	2	2	2	2	0	25	4	4	6	4	4	2	40	3	5	0	0	0	4	17.3	2
228	1	32	1	6	2	1	1	0	0	5	1	2	2	2	0	0	0	1	2	4	2	0	1	1	2	2	2	2	2	2	2	0	25	4	3	6	3	2	2	74	2	5	0	0	0	4	15.31	2
229	2	29	1	0	2	1	2	0	0	3	1	1	1	2	0	0	0	2	1	4	1	4	2	2	2	2	2	2	2	2	2	1	25	4	5	6	5	4	1	2	3	5	0	1	1	4	18.3	2
235	2	34	2	2	11	1	16	0	0	7	1	2	2	1	1	2	1	2	1	5	1	4	0	0	0	0	0	0	0	0	0	0	25	4	5	7	5	6	1	35	3	6	0	1	1	4	19.96	3
236	2	30	2	6	0	2	4	0	0	7	1	2	2	2	0	0	0	1	2	6	1	4	2	2	2	2	2	2	2	1	2	0	25	4	5	6	4	4	3	72	3	5	0	1	1	4	18.63	2
239	2	36	1	3	0	2	12	0	0	7	1	2	2	2	0	0	0	1	2	3	2	0	1	1	2	2	2	2	2	2	2	0	25	4	5	6	4	4	3	36	3	5	0	0	0	4	18.63	2
243	2	28	1	4	9	1	1	0	0	7	1	2	2	2	0	0	0	1	2	6	1	4	2	2	2	2	2	2	1	2	1	0	25	4	5	6	4	3	2	57	3	5	0	1	1	4	17.97	2
244	2	32	1	4	2	1	3	0	0	3	1	1	1	2	0	0	0	1	2	5	1	5	2	2	2	2	2	2	2	1	2	0	25	4	5	6	4	4	3	50	3	5	0	0	0	4	18.63	2
246	1	33	1	3	0	1	9	1	2	3	1	1	1	2	0	0	0	2	2	6	1	4	2	2	2	2	2	2	1	2	1	0	5	4	5	6	4	4	3	36	3	5	0	1	1	4	18.63	2
247	2	42	1	6	6	2	13	0	0	7	1	2	2	2	0	0	0	2	2	5	1	4	2	2	2	2	2	2	2	1	2	0	25	4	5	6	4	4	3	78	3	5	0	1	1	4	18.63	2
248	2	18	1	0	1	1	2	0	0	7	1	2	2	2	0	0	0	2	1	5	1	5	2	2	2	2	2	2	2	2	2	1	25	4	5	6	4	4	1	1	3	5	0	0	0	4	17.97	2
249	2	38	2	4	2	2	5	0	0	5	1	2	2	2	0	0	0	2	2	5	1	5	2	2	2	2	2	2	2	1	2	0	25	4	5	6	5	4	2	50	3	5	0	0	0	4	18.63	2
251	2	37	1	4	4	2	5	1	1	3	1	2	2	2	0	0	0	2	2	5	1	4	2	2	2	2	2	2	2	1	2	0	5	4	5	7	5	5	2	52	3	6	0	1	1	4	19.96	3
253	2	19	1	0	9	1	2	0	0	4	1	1	1	2	0	0	0	2	1	3	2	0	1	2	2	2	2	2	2	2	2	0	25	4	5	6	6	4	2	9	3	5	0	0	0	4	18.96	3
256	1	38	2	3	10	2	4	1	2	3	1	1	1	2	0	0	0	1	2	3	2	0	1	1	2	2	2	2	2	2	2	0	25	4	5	6	4	4	3	46	3	5	0	0	0	4	18.63	2
257	2	41	1	7	9	2	6	0	0	7	1	2	2	2	0	0	0	2	2	5	1	4	2	2	2	2	2	2	2	1	2	0	5	4	6	7	5	5	3	93	4	6	0	1	1	4	21.29	3
260	2	27	1	0	3	2	14	0	0	3	1	1	1	2	0	0	0	2	1	5	1	4	2	2	2	2	2	2	2	2	2	0	25	4	5	6	4	6	1	3	3	5	0	1	1	4	18.63	2
265	1	41	1	2	4	1	25	0	0	7	1	2	2	1	1	2	1	2	1	5	1	4	0	0	0	0	0	0	0	0	0	0	5	4	5	7	5	6	1	28	3	6	0	1	1	4	19.96	3
273	2	34	1	6	2	2	14	0	0	7	1	2	2	2	0	0	0	2	2	5	1	4	2	2	2	2	2	2	2	1	2	0	25	4	5	6	5	6	2	74	3	5	0	1	1	4	19.29	3
276	2	25	1	4	9	1	13	0	0	7	1	2	2	2	0	0	0	1	2	4	2	0	1	1	2	2	2	2	2	2	2	0	25	4	5	6	5	4	2	57	3	5	0	0	0	4	18.63	2
280	2	33	2	3	1	2	6	0	0	5	1	1	1	2	0	0	0	1	2	5	2	0	1	1	2	2	2	2	2	2	2	0	25	4	5	6	5	5	4	37	3	5	0	0	0	4	19.62	3
282	2	28	1	5	2	1	5	0	0	5	1	2	2	2	0	0	0	2	2	5	1	4	2	2	2	2	2	2	2	1	2	0	25	4	5	7	5	4	1	62	3	6	0	1	1	4	19.3	3
288	2	32	1	4	5	1	1	0	0	2	1	1	1	2	0	0	0	2	2	5	2	0	1	1	1	2	2	2	2	2	2	0	25	4	5	6	3	3	2	53	3	5	0	0	0	4	17.64	2
289	1	45	2	9	6	2	9	0	0	3	1	1	1	2	0	0	0	2	2	8	2	0	1	1	2	2	2	2	2	2	2	0	25	4	3	6	3	4	3	114	2	5	1	0	1	4	16.3	2
295	2	35	1	6	0	2	14	0	0	7	1	2	2	2	0	0	0	1	2	5	1	4	2	2	2	2	2	2	2	1	2	0	25	4	6	7	5	6	1	72	4	6	0	1	1	4	20.96	3
297	2	44	1	9	6	2	9	0	0	2	1	1	1	2	0	0	0	2	2	5	2	10	2	2	2	2	2	2	2	1	2	0	25	4	3	6	3	4	2	114	2	5	0	0	0	4	15.97	2
299	1	33	2	3	3	1	1	3	1	5	1	1	1	2	0	0	0	1	2	5	2	10	1	1	1	1	1	2	2	1	1	0	25	4	3	5	3	4	2	39	2	4	0	0	0	4	14.97	1
300	1	31	1	2	1	2	3	1	1	2	1	1	1	2	0	0	0	1	2	6	2	10	1	1	2	2	1	1	2	1	1	0	25	4	5	6	4	4	3	25	3	5	0	0	0	4	18.63	2
301	2	25	1	0	10	2	1	0	0	1	1	1	1	1	1	1	2	2	2	5	1	4	0	0	0	0	0	0	0	0	0	0	25	4	5	6	4	4	2	10	3	5	0	1	1	4	18.3	2
303	2	37	2	4	5	1	1	0	0	1	1	1	1	2	0	0	0	2	2	4	2	0	1	1	1	1	1	2	2	2	1	0	25	4	5	6	4	5	3	53	3	5	0	0	0	4	18.96	3
304	2	43	1	2	7	1	11	0	0	2	1	1	1	2	0	0	0	2	2	5	2	0	1	1	1	1	2	2	2	1	1	0	25	4	6	6	5	6	3	31	4	5	0	0	0	4	20.62	3
306	1	41	2	5	6	1	13	1	1	3	1	1	1	2	0	0	0	1	2	7	2	0	1	1	2	2	2	2	2	2	2	0	25	4	5	6	4	4	3	66	3	5	0	0	0	4	18.63	2
307	1	35	1	2	5	2	5	0	0	5	1	2	2	1	1	2	1	2	2	6	1	4	0	0	0	0	0	0	0	0	0	0	25	4	6	6	5	4	2	29	4	5	0	1	1	4	19.63	3
308	2	26	1	2	0	1	1	0	0	7	1	2	2	2	0	0	0	1	2	5	2	0	1	1	2	2	2	2	2	2	2	0	25	4	5	6	5	3	3	24	3	5	0	0	0	4	18.63	2
309	1	30	1	6	3	1	3	0	0	7	1	2	2	2	0	0	0	2	2	6	1	5	2	2	2	2	2	2	2	1	2	0	25	4	5	6	5	4	1	75	3	5	0	0	0	4	18.3	2
314	1	45	1	6	3	2	3	0	0	3	1	1	1	2	0	0	0	1	2	5	1	5	2	1	2	2	2	2	2	2	2	0	25	4	5	6	5	3	2	75	3	5	0	0	0	4	18.3	2
315	2	26	1	0	1	2	5	0	0	7	1	2	2	2	0	0	0	2	1	5	1	5	2	2	2	2	2	2	2	2	2	1	25	4	5	6	5	4	1	1	3	5	0	0	0	4	18.3	2
322	2	20	1	4	6	1	4	0	0	5	1	2	2	2	0	0	0	2	2	5	1	5	2	2	2	2	2	2	2	1	2	0	5	4	5	6	4	3	2	54	3	5	0	0	0	4	17.97	2
324	2	22	1	5	2	2	3	0	0	3	1	2	2	2	0	0	0	2	2	5	1	5	2	2	2	2	2	2	2	1	2	0	5	4	5	6	5	4	1	62	3	5	0	0	0	4	18.3	2
331	2	29	1	5	0	1	4	0	0	5	1	2	2	2	0	0	0	2	2	5	1	5	2	2	2	2	2	2	1	2	1	0	5	4	5	6	5	4	1	60	3	5	0	0	0	4	18.3	2
332	2	32	1	3	4	1	13	0	0	7	1	1	1	2	0	0	0	1	2	5	2	5	2	2	2	2	2	2	1	2	1	0	25	4	6	6	4	4	2	40	4	5	0	0	0	4	19.3	3
334	1	32	2	6	0	2	16	0	0	7	1	2	2	2	0	0	0	1	2	5	1	5	2	2	2	2	2	2	2	1	2	0	25	4	6	7	6	6	2	72	4	6	0	0	0	4	21.62	3
338	2	19	1	2	4	1	4	0	0	7	1	2	2	2	0	0	0	2	2	6	1	4	2	2	2	2	2	2	2	2	1	0	5	4	5	6	5	4	2	28	3	5	0	1	1	4	18.63	2
340	2	27	2	2	9	2	13	0	0	7	1	2	2	2	0	0	0	1	2	6	2	0	1	1	1	2	2	2	2	2	2	0	25	4	5	6	4	4	2	33	3	5	0	0	0	4	18.3	2
344	2	38	2	1	3	1	5	0	0	3	1	2	2	2	0	0	0	2	1	6	1	4	2	2	2	2	2	2	1	2	2	0	25	4	6	6	5	4	2	15	4	5	0	1	1	4	19.63	3
348	1	34	2	5	4	2	3	1	1	6	1	2	2	2	0	0	0	1	2	6	1	5	2	2	2	2	2	2	2	1	2	0	5	4	5	6	5	4	3	64	3	5	0	0	0	4	18.96	3
351	2	30	1	4	5	2	2	5	1	7	1	1	1	2	0	0	0	2	2	6	1	4	1	1	1	1	2	1	2	1	1	0	25	4	6	4	4	4	2	53	4	3	0	1	1	4	17.3	2
354	1	40	1	7	3	1	4	4	1	7	1	1	1	2	3	0	0	1	2	5	1	2	2	2	1	1	1	1	2	1	1	0	34	4	6	5	1	3	2	87	4	4	0	0	0	4	16.98	2
355	2	30	2	4	4	2	5	0	0	7	1	1	1	2	3	0	0	1	2	7	1	4	1	1	1	1	1	1	1	1	1	0	5	4	6	6	4	4	2	52	4	5	0	1	1	4	19.3	3
357	1	29	1	2	0	2	26	3	1	2	1	1	1	2	0	0	0	1	3	5	1	4	2	1	1	1	1	1	1	1	1	0	25	4	5	5	3	4	2	24	3	4	0	1	1	4	16.97	2
359	2	30	2	7	5	1	15	8	1	7	1	1	1	2	3	0	0	1	2	7	1	3	2	1	1	2	1	1	2	1	1	0	5	4	6	6	4	4	4	89	4	5	0	0	0	4	19.96	3
361	1	39	1	7	1	1	5	1	1	2	1	1	1	2	3	0	0	1	2	8	2	6	1	1	1	1	1	1	1	1	1	0	25	4	6	6	4	3	1	85	4	5	1	0	1	4	18.64	3
362	2	34	2	2	4	2	13	0	0	2	1	1	1	2	0	0	0	1	3	7	1	3	2	1	2	1	2	1	2	2	1	0	5	4	6	4	4	4	1	28	4	3	0	0	0	4	16.97	2
365	1	31	1	3	1	1	12	3	1	1	1	1	1	2	0	0	0	1	1	8	2	6	1	1	1	1	1	1	2	2	1	0	25	4	6	6	4	4	2	37	4	5	1	0	1	4	19.3	3
367	1	47	3	4	0	1	5	0	0	1	1	1	1	2	3	0	0	2	2	8	1	6	2	1	1	1	1	1	2	2	1	0	5	4	6	4	4	5	2	48	4	3	1	0	1	4	17.63	2
368	1	45	2	4	0	2	30	2	1	2	1	1	1	2	3	0	0	1	3	8	1	7	1	1	1	1	1	1	2	2	1	0	5	4	6	6	6	6	2	48	4	5	1	0	1	4	20.62	3
370	1	47	2	9	3	1	12	1	1	3	1	1	1	2	3	0	0	1	2	6	1	5	1	1	1	1	1	1	1	1	1	0	25	4	5	6	5	4	3	111	3	5	0	0	0	4	18.96	3
371	2	37	1	4	0	1	4	3	1	2	1	1	1	2	3	0	0	1	1	8	1	6	1	1	1	2	2	1	2	2	1	0	25	4	6	5	4	4	2	48	4	4	1	0	1	4	18.3	2
372	1	37	1	3	0	1	4	0	0	6	1	1	1	2	3	0	0	1	4	8	1	5	1	1	1	1	2	1	2	2	1	0	25	4	6	5	4	4	2	36	4	4	1	0	1	4	18.3	2
373	1	39	3	7	1	1	6	5	1	3	1	1	1	2	3	0	0	1	2	5	1	4	1	2	1	1	1	1	1	2	1	0	5	4	6	6	5	5	3	85	4	5	0	1	1	4	20.29	3
380	1	30	1	3	0	1	5	0	0	2	1	1	1	2	3	0	0	1	1	7	1	4	1	1	1	1	1	1	2	2	1	0	25	4	6	5	5	4	2	36	4	4	0	1	1	4	18.63	2
388	1	49	3	6	2	1	4	3	1	4	1	1	1	2	3	0	0	1	2	4	1	0	1	2	1	1	2	2	1	1	2	0	25	4	5	5	4	3	3	74	3	4	0	0	0	4	17.3	2
392	2	29	1	1	1	1	2	5	1	6	1	2	2	2	3	0	0	1	3	6	2	0	1	1	1	2	2	1	1	1	2	0	5	4	6	4	4	4	2	13	4	3	0	0	0	4	17.3	2
397	1	34	1	3	4	2	1	2	1	5	1	2	2	2	0	0	0	1	3	6	1	4	2	1	1	1	1	1	1	1	1	0	34	4	5	5	4	3	2	40	3	4	0	1	1	4	16.97	2
399	2	31	1	3	9	1	1	2	2	7	1	1	1	2	3	0	0	2	1	5	1	4	1	2	2	1	1	1	1	1	1	0	5	4	6	5	4	3	2	45	4	4	0	1	1	4	17.97	2
401	1	38	2	6	6	2	13	4	2	7	1	1	1	2	3	0	0	1	2	7	1	5	2	2	1	1	1	1	2	2	1	0	25	4	6	6	5	5	2	78	4	5	0	0	0	4	19.96	3
404	1	41	2	5	2	1	5	3	1	7	1	2	2	2	3	0	0	1	2	0	1	0	2	2	1	1	1	1	2	1	1	0	25	4	6	5	4	4	2	62	4	4	0	0	0	4	18.3	2
412	2	30	2	6	4	1	7	1	1	1	1	1	1	1	1	2	1	2	2	6	1	5	1	1	1	1	1	1	2	1	1	0	25	4	6	6	5	4	2	76	4	5	0	0	0	4	19.63	3
413	1	25	1	5	0	1	3	4	1	2	1	1	1	2	3	0	0	1	3	6	1	4	1	1	1	1	1	1	2	1	1	0	16	4	5	6	1	3	2	60	3	5	0	1	1	4	16.98	2
416	1	40	1	6	0	1	5	0	0	1	1	1	1	2	3	0	0	1	2	6	1	4	1	1	1	1	1	1	2	2	1	0	5	4	6	4	4	5	2	72	4	3	0	1	1	4	17.63	2
417	1	36	1	2	1	1	6	1	1	3	1	1	1	1	1	0	0	1	3	2	2	3	1	1	1	1	2	1	1	1	1	0	25	4	5	5	4	5	3	25	3	4	0	0	0	4	17.96	2
419	2	26	1	3	3	2	1	5	2	1	1	1	1	1	1	2	1	1	2	4	2	0	2	2	1	1	2	1	1	2	1	0	5	4	6	5	1	3	4	39	4	4	0	0	0	4	17.64	2
420	2	22	1	0	10	2	12	4	1	5	1	1	1	1	1	2	1	1	3	6	1	5	1	1	1	1	1	1	1	1	1	0	16	4	3	4	1	3	2	10	2	3	0	0	0	4	12.98	1
424	2	27	1	0	11	1	1	4	1	3	1	1	1	2	0	0	0	1	2	7	1	4	1	2	2	1	1	2	1	1	1	0	5	4	6	6	3	3	2	11	4	5	0	1	1	4	18.64	3
425	1	47	3	4	9	1	5	0	0	2	1	2	2	2	3	0	0	1	2	7	1	3	1	2	1	1	1	1	2	2	2	0	25	4	6	6	5	5	3	57	4	5	0	0	0	4	20.29	3
426	2	29	1	2	7	1	15	1	1	7	1	1	1	1	1	2	1	1	2	5	1	4	1	2	1	1	1	1	2	2	2	0	16	4	5	5	1	4	2	31	3	4	0	1	1	4	16.31	2
430	2	37	1	7	1	2	12	1	1	7	1	1	1	2	3	0	0	1	3	6	1	3	2	1	1	1	1	1	1	1	1	0	25	4	6	5	4	3	2	85	4	4	0	0	0	4	17.97	2
432	2	34	2	4	2	2	1	4	1	3	1	1	1	1	1	2	1	2	2	5	1	3	2	2	1	1	2	1	1	2	1	0	5	4	6	5	1	3	2	50	4	4	0	0	0	4	16.98	2
437	1	35	1	5	3	1	9	1	1	3	1	2	2	2	3	0	0	1	3	7	1	5	2	1	1	1	1	1	1	1	1	0	25	4	6	6	5	4	1	63	4	5	0	0	0	4	19.3	3
438	2	30	1	6	3	1	8	0	0	3	1	1	1	2	3	0	0	2	2	7	1	5	2	1	1	1	1	1	1	1	1	0	25	4	5	6	5	6	2	75	3	5	0	0	0	4	19.29	3
440	1	42	2	6	3	2	5	2	1	2	1	1	1	2	3	0	0	2	2	6	1	5	1	2	1	1	1	1	1	1	1	0	25	4	6	6	5	5	2	75	4	5	0	0	0	4	19.96	3
442	2	41	1	1	0	2	5	1	1	1	1	1	1	1	1	1	2	1	1	6	1	5	1	1	1	1	1	1	1	2	2	0	5	4	5	5	1	4	5	12	3	4	0	0	0	4	17.3	2
445	1	44	2	5	5	1	15	0	0	5	1	1	1	2	3	0	0	1	2	5	1	4	1	2	1	1	1	1	2	1	1	0	34	4	3	6	5	4	3	65	2	5	0	1	1	4	16.96	2
449	1	39	2	7	3	2	2	3	1	5	1	1	1	2	3	0	0	1	1	7	1	6	1	1	1	1	1	1	2	2	1	0	5	4	6	5	4	5	3	87	4	4	0	0	0	4	18.96	3
453	2	32	1	7	1	2	15	4	1	6	1	1	1	2	3	0	0	2	2	4	2	3	2	2	1	1	1	2	1	2	1	0	5	4	5	4	1	4	3	85	3	3	0	0	0	4	15.64	2
454	1	25	1	8	0	1	3	3	1	2	1	1	1	2	3	0	0	1	2	2	1	3	2	2	1	1	2	2	1	1	1	0	16	4	5	5	1	4	2	96	3	4	0	0	0	4	16.31	2
459	2	30	1	4	6	2	3	1	2	3	1	2	2	2	3	0	0	2	5	4	1	2	1	1	2	1	2	2	1	2	1	0	25	4	5	6	5	2	1	54	3	5	0	0	0	4	17.64	2
463	2	38	1	2	11	1	15	2	1	4	1	2	2	2	3	0	0	1	2	5	2	3	1	1	1	1	1	1	1	2	1	0	25	4	5	5	1	3	1	35	3	4	0	0	0	4	15.65	2
466	1	40	2	1	2	1	13	1	1	3	1	1	1	1	1	2	0	2	3	5	2	0	2	1	2	1	1	2	2	1	1	0	5	4	6	6	1	5	1	14	4	5	0	0	0	4	18.31	2
473	2	46	2	9	0	2	1	5	1	7	1	1	1	2	0	0	0	1	3	6	1	5	2	1	1	1	1	1	1	1	1	0	25	4	5	4	1	2	1	108	3	3	0	0	0	4	14.32	1
474	2	38	1	8	4	2	13	1	1	5	1	2	2	2	3	0	0	1	3	5	1	4	2	1	1	2	1	1	2	2	1	0	5	4	5	5	5	5	3	100	3	4	0	1	1	4	18.29	2
475	1	46	1	7	2	2	2	1	1	2	1	1	1	2	3	0	0	1	2	7	2	4	1	1	1	1	1	1	2	2	1	0	25	4	5	6	3	4	2	86	3	5	0	1	1	4	17.97	2
478	1	39	2	6	4	1	1	0	0	6	1	1	1	2	3	0	0	1	3	8	1	6	1	1	1	2	2	1	2	2	1	0	25	4	6	6	4	4	2	76	4	5	1	0	1	4	19.3	3
487	1	37	1	4	0	1	1	0	0	4	1	1	1	2	3	0	0	1	3	9	1	6	1	1	1	2	2	1	2	2	1	0	25	4	6	4	6	6	1	48	4	3	0	0	0	4	18.29	2
488	1	30	2	2	6	2	5	1	2	5	1	1	1	1	1	2	1	1	1	5	1	3	2	1	1	2	2	1	1	1	1	0	5	4	5	6	4	4	2	30	3	5	0	0	0	4	18.3	2
489	1	40	1	1	5	2	5	0	0	7	1	1	1	2	0	0	0	1	1	5	1	3	2	1	1	2	2	1	1	1	1	0	5	4	6	5	5	4	2	17	4	4	0	0	0	4	18.63	2
490	2	32	1	2	4	1	2	5	1	2	1	2	2	1	1	0	0	2	1	6	1	3	1	1	1	1	2	2	2	2	1	0	25	4	6	5	4	5	5	28	4	4	0	0	0	4	19.62	3
494	1	50	3	8	0	1	3	2	1	6	1	1	1	2	3	0	0	2	3	4	2	0	1	2	2	2	2	2	2	2	2	0	37	4	4	5	5	4	1	96	3	4	0	0	0	4	16.3	2
501	1	35	1	4	1	1	5	2	1	3	1	1	1	1	1	1	1	1	1	3	1	3	0	0	0	0	0	0	0	0	0	0	25	4	6	6	5	5	1	49	4	5	0	0	0	4	19.63	3
505	2	30	1	3	0	1	1	3	1	4	1	2	2	2	0	0	0	2	2	7	1	6	0	0	0	0	0	0	0	0	0	0	25	4	6	6	5	3	2	36	4	5	0	0	0	4	19.3	3
508	2	30	1	2	5	2	13	2	1	5	1	1	1	1	1	0	0	1	1	8	1	4	1	1	1	1	1	2	1	1	2	0	25	4	6	6	5	5	3	29	4	5	1	1	2	4	20.29	3
509	1	28	1	1	0	2	2	2	1	1	1	1	1	1	1	2	1	1	2	3	1	0	2	1	1	1	1	1	2	2	1	0	25	4	6	6	1	2	2	12	4	5	0	0	0	4	17.65	2
512	1	37	1	4	3	1	5	2	1	4	1	1	1	1	1	2	1	2	2	5	1	0	1	1	1	2	2	1	1	2	1	0	25	4	5	6	5	5	2	51	3	5	0	0	0	4	18.96	3
515	1	37	1	1	6	2	35	6	1	5	1	1	1	2	3	0	0	2	2	5	2	4	2	1	1	1	1	1	2	1	1	0	5	4	6	4	5	6	4	18	4	3	0	1	1	4	18.95	3
516	2	30	2	3	6	2	1	5	1	7	1	1	1	2	3	0	0	2	1	6	2	4	2	1	2	1	2	1	2	1	1	0	25	4	6	6	5	4	2	42	4	5	0	1	1	4	19.63	3
517	1	28	1	3	8	1	5	3	1	3	1	1	1	2	3	0	0	1	3	3	1	3	2	2	1	1	2	2	1	1	1	0	16	4	5	6	1	4	2	44	3	5	0	0	0	4	17.31	2
518	2	19	1	7	2	2	15	2	1	3	1	1	1	2	3	0	0	2	1	4	2	3	2	2	1	1	1	2	1	2	1	0	5	4	6	4	1	4	2	86	4	3	0	0	0	4	16.31	2
519	1	45	3	4	7	2	3	2	1	3	1	1	1	2	3	0	0	1	3	6	2	4	1	1	1	1	1	2	1	2	1	0	16	4	5	6	5	4	2	55	3	5	0	1	1	4	18.63	2
520	1	40	3	2	6	2	3	4	1	1	1	1	1	2	3	0	0	1	3	6	2	3	1	1	1	1	1	2	1	2	1	0	16	4	4	5	4	4	1	30	3	4	0	0	0	4	15.97	2
521	1	40	3	3	7	2	3	3	1	3	1	1	1	2	3	0	0	1	3	6	2	3	1	1	1	1	1	2	1	2	1	0	16	4	5	6	4	4	2	43	3	5	0	0	0	4	18.3	2
522	1	40	3	3	7	2	3	2	1	2	1	1	1	2	3	0	0	1	3	6	2	4	1	1	1	1	1	2	1	2	1	0	16	4	5	6	6	4	2	43	3	5	0	1	1	4	18.96	3
523	1	36	2	6	7	1	5	1	1	0	1	1	1	2	3	0	0	1	2	8	2	5	2	1	2	1	1	1	2	2	1	0	25	4	4	5	4	3	3	79	3	4	1	0	1	4	16.3	2
524	2	29	1	5	5	1	1	8	1	3	1	1	1	2	0	0	0	2	3	7	1	7	2	2	1	1	2	1	2	2	1	0	5	4	5	5	4	3	3	65	3	4	0	0	0	4	17.3	2
527	1	44	2	7	10	1	5	3	1	5	1	1	1	2	3	0	0	1	1	7	1	5	2	2	1	2	1	1	2	1	1	0	5	4	5	6	5	5	3	94	3	5	0	0	0	4	19.29	3
533	2	22	1	2	0	2	12	3	1	2	1	2	2	2	3	0	0	2	3	9	1	5	1	1	1	2	1	1	1	1	1	0	25	4	6	6	5	4	2	24	4	5	0	0	0	4	19.63	3
535	2	43	2	3	0	1	3	2	1	3	1	1	1	1	1	2	1	1	3	9	1	8	1	1	1	1	2	1	1	1	1	0	25	4	6	6	5	4	2	36	4	5	0	0	0	4	19.63	3
540	1	39	1	6	0	2	13	6	2	3	1	1	1	2	3	0	0	1	2	9	1	6	1	1	2	2	2	1	2	2	1	0	25	4	6	6	4	4	2	72	4	5	0	0	0	4	19.3	3
541	1	37	2	3	0	1	6	2	1	3	1	1	1	2	3	0	0	1	3	9	1	6	2	1	1	1	1	1	1	2	1	0	25	4	5	5	1	5	2	36	3	4	0	0	0	4	16.64	2
543	1	35	1	5	0	2	34	0	0	2	1	1	1	1	1	1	1	1	2	9	1	6	1	1	1	1	2	1	2	2	1	0	34	4	2	4	1	3	2	60	1	3	0	0	0	4	11.98	1
544	1	40	2	4	0	2	3	4	1	3	1	1	1	2	0	0	0	0	0	7	0	0	0	0	0	0	0	0	0	0	0	0	25	4	5	6	5	4	2	48	3	5	0	0	0	4	18.63	2
546	2	30	2	3	0	1	39	0	1	3	1	1	1	2	3	0	0	1	3	9	1	6	1	1	1	2	2	1	2	2	1	0	25	4	6	6	6	6	2	36	4	5	0	0	0	4	20.62	3
549	1	37	2	6	2	1	2	6	1	4	1	1	1	1	0	0	0	1	2	7	2	5	1	1	1	2	1	2	2	1	1	0	16	4	5	5	4	3	3	74	3	4	0	0	0	4	17.3	2
551	1	30	2	2	1	2	37	1	1	4	1	1	1	2	3	0	0	1	2	6	1	5	2	1	1	2	1	0	1	1	1	0	34	4	3	5	4	3	3	25	2	4	0	0	0	4	15.3	1
552	1	33	1	6	0	1	3	3	1	3	1	1	1	2	3	0	0	1	3	9	1	6	1	1	1	2	1	1	1	2	1	0	25	4	6	4	5	4	2	72	4	3	0	0	0	4	17.63	2
553	2	25	1	8	2	1	15	1	1	2	1	1	1	2	3	0	0	1	3	4	1	2	2	2	2	1	1	1	1	2	1	0	25	4	5	6	5	3	3	98	3	5	0	0	0	4	18.63	2
558	1	37	1	1	2	2	1	1	1	2	1	1	1	2	3	0	0	1	3	3	1	6	2	1	1	2	1	2	2	2	2	0	34	4	3	6	1	3	2	14	2	5	0	0	0	4	14.98	1
560	1	49	2	9	6	1	13	3	2	4	1	1	1	2	3	0	0	1	3	5	2	0	2	2	1	2	1	1	1	2	1	0	25	4	5	7	5	6	3	114	3	6	0	0	0	4	20.62	3
566	2	49	2	3	6	1	1	1	1	7	1	1	1	1	1	2	0	1	1	7	1	3	2	2	1	2	1	1	2	2	2	0	5	4	5	4	4	3	2	42	3	3	0	0	0	4	15.97	2
569	1	31	1	3	0	1	1	3	2	2	1	2	2	2	3	0	0	1	3	3	1	2	2	1	1	1	1	1	1	1	1	0	25	4	6	4	4	4	2	36	4	3	0	0	0	4	17.3	2
573	2	30	1	3	0	1	12	3	1	2	1	1	1	2	3	0	0	1	3	9	1	4	2	1	1	2	1	1	1	2	1	0	25	4	6	6	5	4	2	36	4	5	0	1	1	4	19.63	3
574	1	40	1	3	0	1	1	0	0	4	1	1	1	2	3	0	0	1	3	9	1	4	2	1	1	2	2	1	1	1	1	0	25	4	6	4	1	4	2	36	4	3	0	1	1	4	16.31	2
575	1	47	3	9	1	1	13	4	2	1	1	1	1	2	3	0	0	1	1	5	1	4	2	1	1	2	1	1	1	2	1	0	5	4	6	6	4	4	3	109	4	5	0	1	1	4	19.63	3
578	1	29	1	4	2	1	4	2	1	4	1	1	1	2	3	0	0	1	3	9	1	2	2	2	2	2	1	2	2	2	2	0	25	4	5	4	3	3	2	50	3	3	0	0	0	4	15.64	2
579	1	39	2	4	5	1	40	2	1	5	1	1	1	1	1	2	1	1	3	8	1	5	1	2	1	2	1	1	2	1	1	0	5	4	6	5	5	4	4	53	4	4	1	0	1	4	19.29	3
580	1	39	2	3	0	2	12	3	1	4	1	1	1	2	3	0	0	1	3	9	1	4	2	1	1	2	1	1	1	2	1	0	25	4	6	6	5	5	2	36	4	5	0	1	1	4	19.96	3
581	2	37	1	4	0	2	14	4	1	5	1	2	2	2	3	0	0	1	3	9	1	4	1	1	1	1	1	1	1	1	1	0	25	4	6	6	5	4	2	48	4	5	0	1	1	4	19.63	3
585	1	35	2	4	0	2	12	2	2	5	1	1	1	1	1	1	1	1	3	4	1	3	2	1	1	1	1	1	2	1	1	0	25	4	6	6	5	4	2	48	4	5	0	0	0	4	19.63	3
592	1	47	2	6	0	2	2	0	0	2	1	2	2	2	3	0	0	1	3	9	1	4	1	1	1	2	2	1	2	1	1	0	25	4	6	6	4	4	2	72	4	5	0	1	1	4	19.3	3
593	2	29	1	6	2	1	12	0	0	5	1	2	2	1	1	2	1	1	1	9	1	5	2	1	2	2	2	2	2	2	2	0	5	4	5	3	1	3	2	74	3	2	0	0	0	4	13.98	1
596	2	40	3	6	2	1	1	3	1	4	1	2	2	1	2	0	0	1	2	5	1	4	2	1	2	2	2	2	2	2	2	1	25	4	3	6	1	3	1	74	2	5	0	1	1	4	14.65	1
604	2	37	1	3	0	1	36	4	1	7	1	1	1	1	1	2	0	1	3	7	2	4	1	1	1	2	1	1	1	2	1	0	25	4	5	6	6	5	4	36	3	5	0	1	1	4	19.95	3
606	1	31	2	6	4	2	4	1	2	5	1	1	1	2	3	0	0	1	1	6	2	3	1	1	1	1	1	1	1	1	1	0	16	4	6	6	1	4	2	76	4	5	0	0	0	4	18.31	2
607	1	49	3	7	1	1	13	2	1	1	1	1	1	2	3	0	0	1	3	6	1	4	1	2	1	1	1	1	1	2	1	0	5	4	6	6	4	3	3	85	4	5	0	1	1	4	19.3	3
609	1	44	2	4	3	1	3	1	1	7	1	1	1	2	3	0	0	1	2	5	1	4	2	1	1	2	2	2	2	1	2	0	5	4	6	6	5	4	3	51	4	5	0	1	1	4	19.96	3
610	2	25	1	2	8	2	12	1	1	7	1	2	2	2	3	0	0	1	3	4	0	10	2	1	2	1	2	1	2	2	1	0	5	4	5	4	3	3	2	32	3	3	0	0	0	4	15.64	2
613	2	26	1	1	6	2	1	1	1	6	1	2	2	2	3	0	0	2	1	6	2	3	1	2	1	2	2	1	2	2	1	0	5	4	4	2	3	1	2	18	3	1	0	0	0	4	11.98	1
617	1	30	1	2	8	2	13	2	1	4	1	1	1	1	1	2	1	2	1	4	2	0	2	2	1	1	2	2	1	2	1	0	25	4	6	6	5	5	3	32	4	5	0	0	0	4	20.29	3
623	2	30	1	2	6	1	12	2	1	5	1	2	2	1	1	2	1	2	1	5	1	4	1	1	1	1	1	1	1	2	1	0	5	4	6	3	5	3	5	30	4	2	0	1	1	4	17.29	2
626	1	47	2	9	0	1	41	1	1	5	1	1	1	2	3	0	0	2	2	8	1	8	1	2	1	1	1	1	2	1	1	0	25	4	3	7	5	6	4	108	2	6	1	0	1	4	18.95	3
633	1	35	2	6	3	2	35	3	1	2	1	1	1	2	3	0	0	1	2	6	1	5	1	1	1	1	1	1	1	1	1	0	25	4	6	7	5	6	5	75	4	6	0	0	0	4	22.28	3
634	2	40	2	6	3	1	2	1	1	3	1	1	1	2	3	0	0	2	2	6	1	2	1	1	1	1	1	1	1	1	1	0	25	4	6	6	5	4	2	75	4	5	0	0	0	4	19.63	3
636	1	31	1	3	8	1	1	7	2	5	1	1	1	2	3	0	0	1	1	7	1	3	2	2	1	2	2	1	2	2	1	0	5	4	6	5	4	3	4	44	4	4	0	0	0	4	18.63	2
637	1	44	2	4	0	1	4	0	0	2	1	1	1	2	3	0	0	1	3	7	1	4	1	1	1	1	1	1	1	2	1	0	5	4	5	5	4	4	4	48	3	4	0	1	1	4	17.96	2
638	2	37	1	5	2	1	1	4	1	7	1	1	1	2	3	0	0	1	2	8	1	4	1	1	1	1	1	1	1	1	1	0	25	4	5	6	5	3	3	62	3	5	1	1	2	4	18.63	2
639	1	46	2	8	2	1	4	5	1	7	1	1	1	2	3	0	0	1	3	8	1	5	1	2	1	1	1	1	1	2	1	0	5	4	6	6	5	3	3	98	4	5	1	0	1	4	19.63	3
641	1	39	1	3	1	2	13	1	1	2	1	2	2	2	3	0	0	1	2	6	1	5	1	2	1	1	1	2	1	2	1	0	25	4	5	4	5	5	2	37	3	3	0	0	0	4	16.96	2
646	2	35	2	4	0	2	15	2	1	2	1	2	2	2	3	0	0	1	3	5	1	6	1	1	1	2	1	1	1	1	1	0	25	4	6	6	5	4	2	48	4	5	0	0	0	4	19.63	3
647	1	38	2	4	6	1	40	2	1	1	1	2	2	2	3	0	0	1	3	5	1	4	1	1	1	2	1	1	2	1	1	0	25	4	5	6	4	4	2	54	3	5	0	1	1	4	18.3	2
650	2	47	2	4	0	1	2	2	1	4	1	1	1	2	3	0	0	1	2	8	1	4	1	1	2	2	1	1	1	1	1	0	25	4	6	6	5	4	2	48	4	5	1	1	2	4	19.63	3
651	2	41	2	5	0	2	34	1	1	2	1	1	1	2	0	0	0	1	1	5	1	4	1	1	1	2	2	1	2	2	1	0	25	4	6	5	1	6	2	60	4	4	0	1	1	4	17.97	2
653	2	31	2	4	0	1	2	2	1	1	1	1	1	2	3	0	0	1	3	5	1	6	1	1	1	2	2	1	1	2	1	0	5	4	5	6	5	4	2	48	3	5	0	0	0	4	18.63	2
667	2	40	1	4	5	1	1	5	1	7	1	1	1	2	3	0	0	2	2	5	1	0	2	2	1	1	2	1	2	2	1	0	5	4	3	5	4	3	3	53	2	4	0	0	0	4	15.3	1
670	1	42	1	9	2	2	2	2	1	4	1	1	1	2	3	0	0	1	2	6	1	7	2	2	2	2	2	1	1	1	1	0	25	4	5	5	2	4	3	110	3	4	0	0	0	4	16.97	2
676	1	50	1	9	0	1	5	2	1	7	1	1	1	2	3	0	0	1	3	8	1	2	1	2	1	1	1	2	1	2	1	0	25	4	6	5	3	4	3	108	4	4	1	0	1	4	18.3	2
678	1	48	1	8	2	1	2	2	1	2	1	1	1	2	3	0	0	1	3	9	1	3	2	1	1	1	2	2	2	2	2	0	5	4	6	6	3	4	3	98	4	5	0	0	0	4	19.3	3
680	2	40	1	8	6	1	12	1	1	5	1	2	2	2	3	0	0	1	2	7	1	4	2	1	1	2	1	1	2	1	2	0	5	4	5	5	2	3	3	102	3	4	0	1	1	4	16.64	2
685	1	48	1	9	6	1	5	1	1	4	1	1	1	2	3	0	0	2	3	10	1	4	2	1	2	1	1	1	2	1	2	0	5	4	6	6	3	4	3	114	4	5	0	1	1	4	19.3	3
687	1	49	1	9	7	1	13	4	2	1	1	1	1	2	3	0	0	1	2	8	1	5	0	1	1	1	1	1	1	2	1	0	5	4	5	5	5	5	3	115	3	4	1	0	1	4	18.29	2
688	2	30	1	5	2	2	7	1	1	3	1	2	2	2	3	0	0	3	1	5	1	4	2	1	2	1	2	1	2	1	1	0	25	4	6	5	1	3	3	62	4	4	0	1	1	4	17.31	2
691	1	35	1	0	8	2	4	2	1	6	1	1	1	1	2	0	0	1	3	5	1	3	1	2	1	2	1	2	1	2	1	0	5	4	5	6	5	4	4	8	3	5	0	0	0	4	19.29	3
694	2	33	2	3	8	2	15	3	1	6	1	1	1	2	0	0	0	1	1	8	1	5	1	2	1	2	1	1	2	2	1	0	25	4	6	6	5	4	3	44	4	5	1	0	1	4	19.96	3
696	2	39	1	6	0	1	12	7	2	2	1	1	1	2	0	0	0	1	2	6	1	4	1	1	1	1	1	1	1	1	1	0	5	4	6	6	5	4	2	72	4	5	0	1	1	4	19.63	3
697	1	30	2	3	5	2	3	2	1	1	1	1	1	2	0	0	0	1	2	0	0	0	1	1	1	1	1	1	2	2	1	0	25	4	6	5	4	4	2	41	4	4	0	0	0	4	18.3	2
700	1	47	1	9	0	1	5	1	1	7	1	1	1	2	3	0	0	2	5	3	1	10	1	1	1	1	1	1	2	2	1	0	25	4	6	6	5	4	2	108	4	5	0	0	0	4	19.63	3
2	2	27	1	0	1	1	1	0	0	4	1	1	1	1	1	2	2	2	2	8	1	8	0	0	0	0	0	0	0	0	0	0	35	5	4	4	1	1	4	1	3	3	1	0	1	3	12.98	1
4	1	24	1	1	5	2	1	0	0	5	1	1	1	2	0	0	0	2	2	3	2	0	2	2	1	1	2	2	2	2	2	0	35	5	3	3	3	3	3	17	2	2	0	0	0	3	11.97	1
5	1	29	1	0	3	2	5	1	1	7	1	1	1	2	0	0	0	1	1	6	1	4	2	2	2	2	2	2	2	2	1	0	33	5	6	6	4	4	2	3	4	5	0	1	1	3	18.3	2
7	2	18	1	0	2	2	1	2	1	1	1	1	1	2	0	0	0	2	1	2	1	1	1	2	2	2	2	2	2	2	2	0	33	5	3	4	3	3	1	2	2	3	0	0	0	3	12.31	1
10	2	40	1	6	1	1	2	1	1	7	1	2	2	2	0	0	0	1	2	4	1	4	1	1	1	2	1	2	2	1	1	0	33	5	5	7	4	4	2	73	3	6	0	1	1	3	18.3	2
23	2	25	1	3	1	2	7	0	0	3	1	2	2	1	1	2	1	2	2	8	1	4	0	0	0	0	0	0	0	0	0	0	35	5	5	7	3	4	2	37	3	6	1	1	2	3	17.97	2
24	1	40	1	3	0	1	14	0	0	5	1	2	2	2	0	0	0	1	2	4	1	4	2	2	2	2	2	2	1	2	1	0	35	5	5	7	4	6	2	36	3	6	0	1	1	3	18.96	3
25	1	33	1	3	10	2	1	1	1	3	1	1	1	2	0	0	0	2	2	5	2	0	1	1	1	2	2	2	2	2	2	0	35	5	4	5	3	3	3	46	3	4	0	0	0	3	14.97	1
29	2	39	1	0	7	2	1	0	0	2	1	2	2	2	0	0	0	1	1	4	2	0	1	2	2	2	1	2	2	2	2	0	35	5	3	6	4	4	2	7	2	5	0	0	0	3	15.3	1
30	2	41	1	7	0	1	1	0	0	7	1	2	2	2	0	0	0	1	5	5	1	3	1	1	2	2	2	2	2	2	2	0	35	5	3	6	1	4	3	84	2	5	0	0	0	3	14.64	1
31	2	23	1	0	8	1	5	0	0	7	1	1	1	2	0	0	0	2	1	2	2	0	1	2	2	2	1	2	2	2	2	0	35	5	5	5	1	3	3	8	3	4	0	0	0	3	15.31	2
34	1	45	1	6	0	1	13	0	0	5	1	1	1	2	0	0	0	1	2	5	2	0	1	1	1	2	2	2	2	2	2	0	33	5	3	6	4	5	3	72	2	5	0	0	0	3	15.96	2
36	1	32	1	5	0	1	1	1	1	3	1	1	1	2	0	0	0	1	2	4	2	0	1	1	1	2	2	2	2	2	2	0	35	5	3	5	1	3	2	60	2	4	0	0	0	3	12.98	1
39	2	33	2	2	3	1	1	0	0	3	1	1	1	2	0	0	0	1	5	5	2	0	1	1	1	2	2	2	2	2	2	0	35	5	4	5	1	3	3	27	3	4	0	0	0	3	14.31	1
41	2	27	2	2	6	1	1	2	1	3	1	1	1	2	0	0	0	2	1	4	2	0	1	1	1	2	2	2	2	2	2	0	35	5	3	5	1	3	2	30	2	4	0	0	0	3	12.98	1
44	2	24	1	2	9	1	4	1	1	4	1	1	1	2	0	0	0	1	2	4	2	0	1	1	1	2	2	2	2	2	2	0	35	5	5	5	3	4	2	33	3	4	0	0	0	3	15.97	2
46	1	27	1	2	2	2	5	0	0	3	1	1	1	2	0	0	0	2	2	4	2	0	1	2	1	2	2	2	2	2	2	0	33	5	5	6	4	5	3	26	3	5	0	0	0	3	17.96	2
54	2	31	2	2	6	1	5	1	1	4	1	1	1	2	0	0	0	1	1	5	2	0	1	1	1	2	2	2	2	2	2	0	35	5	3	6	3	4	2	30	2	5	0	0	0	3	14.97	1
55	1	44	1	6	10	1	9	1	2	7	1	2	2	2	0	0	0	1	2	3	2	0	1	1	2	2	2	2	2	2	2	0	35	5	3	6	4	4	1	82	2	5	0	0	0	3	14.97	1
57	2	34	1	3	6	1	5	1	1	7	1	2	2	2	0	0	0	1	5	6	2	0	1	1	2	2	2	2	2	2	2	0	35	5	3	7	4	5	3	42	2	6	0	0	0	3	16.96	2
58	2	32	2	2	3	2	1	0	0	2	1	1	1	2	0	0	0	1	1	2	2	0	1	1	1	2	2	2	2	2	2	0	33	5	3	6	3	3	2	27	2	5	0	0	0	3	14.64	1
60	1	28	1	0	3	1	1	1	2	3	1	1	1	2	0	0	0	2	1	3	2	0	2	2	2	2	2	2	2	2	2	1	35	5	3	5	1	3	2	3	2	4	0	0	0	3	12.98	1
63	2	27	2	3	4	2	1	0	0	3	1	1	1	2	0	0	0	1	5	2	2	0	1	2	1	2	2	2	2	2	2	0	33	5	3	6	1	3	3	40	2	5	0	0	0	3	14.31	1
65	2	35	1	2	0	2	1	1	1	4	1	1	1	2	0	0	0	2	1	4	2	0	1	2	1	2	2	2	2	2	2	0	35	5	3	5	3	3	3	24	2	4	0	0	0	3	13.97	1
67	2	26	1	2	4	1	6	0	0	7	1	2	2	2	0	0	0	2	5	4	2	0	1	1	2	2	2	2	2	2	2	0	35	5	3	6	4	5	2	28	2	5	0	0	0	3	15.63	2
76	1	32	1	5	8	1	10	0	0	4	1	2	2	2	0	0	0	1	2	5	1	4	2	2	2	2	2	2	1	2	1	0	34	5	3	7	5	6	1	68	2	6	0	1	1	3	16.96	2
79	2	25	1	4	2	2	1	0	0	4	1	1	1	2	0	0	0	2	2	5	2	0	1	1	1	2	2	2	2	2	2	0	35	5	4	6	3	3	2	50	3	5	0	0	0	3	15.64	2
80	2	25	1	4	3	2	3	0	0	5	1	2	2	2	0	0	0	2	2	5	1	4	2	2	2	2	2	2	2	1	2	0	34	5	5	6	3	4	2	51	3	5	0	1	1	3	16.97	2
81	2	32	1	3	9	1	5	0	0	3	1	1	1	2	0	0	0	2	2	6	2	0	1	1	2	2	2	2	2	2	2	0	35	5	3	7	4	4	3	45	2	6	0	0	0	3	16.63	2
84	1	31	1	6	5	2	3	1	1	3	1	1	1	2	0	0	0	1	2	5	2	0	1	1	2	2	2	2	2	2	2	0	35	5	5	6	3	4	2	77	3	5	0	0	0	3	16.97	2
85	2	29	1	2	9	2	1	1	1	2	1	1	1	2	0	0	0	2	2	5	2	0	1	1	1	2	2	2	2	2	2	0	33	5	3	5	3	3	2	33	2	4	0	0	0	3	13.64	1
86	2	23	1	1	9	2	1	1	1	4	1	1	1	2	0	0	0	2	2	4	2	0	1	1	1	2	2	2	2	2	2	0	35	5	3	6	3	3	1	21	2	5	0	0	0	3	14.31	1
93	2	24	1	3	1	2	1	1	1	4	1	1	1	2	0	0	0	2	2	5	2	0	1	1	1	2	2	2	2	2	2	0	35	5	3	5	3	3	2	37	2	4	0	0	0	3	13.64	1
95	1	42	1	3	9	1	14	0	0	5	1	2	2	2	0	0	0	1	2	3	2	0	1	1	2	2	2	2	2	2	2	0	34	5	3	7	5	6	2	45	2	6	0	0	0	3	17.29	2
96	2	26	1	0	4	1	1	0	0	3	1	1	1	2	0	0	0	2	2	3	2	0	1	1	1	2	2	2	2	2	2	0	35	5	3	6	4	3	3	4	2	5	0	0	0	3	15.3	1
97	2	31	1	2	3	2	5	0	0	6	1	2	2	2	0	0	0	0	1	3	2	0	1	1	2	2	2	2	2	2	2	0	35	5	3	7	4	5	2	27	2	6	0	0	0	3	16.63	2
99	2	27	1	2	4	1	1	0	0	4	1	2	2	2	0	0	0	2	2	4	1	4	2	2	2	2	2	2	1	2	1	0	34	5	5	5	1	3	2	28	3	4	0	1	1	3	14.98	1
102	2	29	1	2	9	1	4	0	0	4	1	1	1	2	0	0	0	2	2	4	2	0	1	1	1	2	2	2	2	2	2	0	35	5	3	5	3	4	2	33	2	4	0	0	0	3	13.97	1
103	1	34	1	6	2	2	5	0	0	5	1	2	2	2	0	0	0	2	2	4	2	0	1	1	2	2	2	2	2	2	2	0	36	5	3	7	4	4	2	74	2	6	0	0	0	3	16.3	2
113	1	38	1	6	2	1	1	0	0	3	1	1	1	2	0	0	0	1	2	5	2	0	1	1	1	2	2	2	2	2	2	0	35	5	4	5	1	3	2	74	3	4	0	0	0	3	13.98	1
116	2	25	1	3	9	2	1	1	1	2	1	1	1	2	0	0	0	2	2	3	2	0	1	1	1	2	2	2	2	2	2	0	33	5	2	4	1	3	2	45	1	3	0	0	0	3	10.98	1
117	2	32	1	5	2	1	19	0	0	2	1	1	1	2	0	0	0	2	2	7	2	0	1	1	1	2	2	2	2	2	2	0	33	5	2	4	2	2	2	62	1	3	0	0	0	3	10.98	1
138	2	21	1	1	3	1	1	1	1	3	1	1	1	2	0	0	0	2	2	6	2	0	1	1	1	2	2	2	2	2	2	0	35	5	3	5	3	3	2	15	2	4	0	0	0	3	13.64	1
141	2	27	1	4	4	2	3	0	0	3	1	1	1	2	0	0	0	2	2	6	2	0	1	1	2	2	2	2	2	2	2	0	33	5	3	7	4	4	2	52	2	6	0	0	0	3	16.3	2
143	2	19	1	1	8	1	1	1	1	2	1	1	1	2	0	0	0	1	2	6	2	0	1	2	1	2	2	2	2	2	2	0	35	5	3	5	3	3	3	20	2	4	0	0	0	3	13.97	1
158	2	31	2	3	1	2	10	0	0	5	1	2	2	2	0	0	0	1	2	5	2	0	1	1	2	2	2	2	2	2	2	0	34	5	5	7	5	6	2	37	3	6	0	0	0	3	19.29	3
164	2	28	2	2	9	2	1	1	1	3	1	1	1	2	0	0	0	2	2	2	2	0	1	1	1	2	2	2	2	2	2	0	33	5	2	4	1	2	3	33	1	3	0	0	0	3	10.98	1
175	2	24	1	3	0	1	18	1	1	2	1	1	1	2	0	0	0	1	2	6	2	0	1	1	1	2	2	2	2	2	2	0	33	5	3	4	2	2	2	36	2	3	0	0	0	3	11.98	1
180	1	34	1	3	2	2	1	1	1	3	1	1	1	2	0	0	0	1	2	3	2	0	1	1	1	2	2	2	2	2	2	0	35	5	4	5	1	3	3	38	3	4	0	0	0	3	14.31	1
181	2	18	1	1	3	2	1	1	1	4	1	1	1	2	0	0	0	2	1	3	2	0	1	1	2	2	2	2	2	2	2	0	35	5	3	6	1	3	3	15	2	5	0	0	0	3	14.31	1
182	1	40	1	6	3	1	5	2	1	5	1	2	2	2	0	0	0	1	2	5	2	0	1	1	2	2	2	2	2	2	2	0	35	5	3	6	4	4	2	75	2	5	0	0	0	3	15.3	1
183	2	23	1	4	10	1	23	0	0	7	1	2	2	2	0	0	0	2	2	5	1	4	2	2	2	2	2	2	2	1	2	0	34	5	5	7	5	6	2	58	3	6	0	1	1	3	19.29	3
187	2	31	1	7	2	2	1	0	0	3	1	1	1	2	0	0	0	1	2	6	2	0	1	1	1	2	2	2	2	2	2	0	35	5	3	5	3	3	3	86	2	4	0	0	0	3	13.97	1
189	2	34	2	2	7	1	1	2	1	4	1	2	2	2	0	0	0	1	5	4	2	0	1	1	1	2	2	2	2	2	2	0	35	5	3	5	1	3	3	31	2	4	0	0	0	3	13.31	1
190	2	18	1	0	11	1	1	0	0	5	1	1	1	2	0	0	0	2	1	3	2	0	1	2	1	2	2	2	2	2	2	0	35	5	3	5	1	3	3	11	2	4	0	0	0	3	13.31	1
191	1	28	2	0	9	2	1	0	0	4	1	1	1	2	0	0	0	2	1	6	2	0	1	1	1	2	2	2	2	2	2	0	35	5	3	6	3	3	2	9	2	5	0	0	0	3	14.64	1
198	2	25	2	2	2	2	5	1	1	5	1	2	2	2	0	0	0	1	1	5	2	0	1	1	1	2	2	2	2	2	2	0	35	5	3	7	5	5	1	26	2	6	0	0	0	3	16.63	2
203	2	27	1	5	2	2	15	0	0	7	1	2	2	2	0	0	0	1	2	5	2	0	1	1	2	2	2	2	2	2	2	0	35	5	3	7	4	3	2	62	2	6	0	0	0	3	15.97	2
212	2	34	1	6	7	1	14	1	1	5	1	2	2	2	0	0	0	1	2	4	2	0	1	1	2	2	2	2	2	2	2	0	34	5	3	7	6	6	2	79	2	6	0	0	0	3	17.62	2
213	2	33	2	6	0	1	1	0	0	2	1	1	1	2	0	0	0	1	2	4	1	4	2	2	1	2	2	2	2	2	2	0	33	5	3	6	3	3	3	72	2	5	0	1	1	3	14.97	1
214	2	28	1	5	3	1	4	0	0	7	1	2	2	2	0	0	0	1	2	5	1	4	2	2	2	2	2	2	2	1	2	0	35	5	3	6	4	3	2	63	2	5	0	1	1	3	14.97	1
216	2	35	2	4	1	1	5	0	0	3	1	1	1	2	0	0	0	1	2	7	2	0	1	1	2	2	2	2	2	2	2	0	35	5	5	6	4	5	2	49	3	5	0	0	0	3	17.63	2
222	2	24	1	5	9	2	15	0	0	2	1	1	1	2	0	0	0	1	2	5	2	0	1	1	1	2	2	2	2	2	2	0	35	5	3	6	3	3	1	69	2	5	0	0	0	3	14.31	1
223	1	27	1	1	2	2	1	0	0	3	1	1	1	2	0	0	0	2	1	7	2	0	1	1	2	2	2	2	2	2	2	0	35	5	3	6	3	2	2	14	2	5	0	0	0	3	14.31	1
225	2	39	2	6	5	2	1	1	1	3	1	1	1	2	0	0	0	1	2	7	2	0	1	1	1	2	2	2	2	2	2	0	35	5	3	6	4	3	2	77	2	5	0	0	0	3	14.97	1
227	2	25	1	2	0	1	1	1	1	2	1	1	1	2	0	0	0	2	2	3	2	0	1	1	1	2	2	2	2	2	2	0	35	5	3	6	1	3	2	24	2	5	0	0	0	3	13.98	1
233	2	27	1	3	7	2	12	1	1	2	1	1	1	2	0	0	0	1	2	6	2	0	1	1	2	2	2	2	2	2	2	0	35	5	3	5	3	3	2	43	2	4	0	0	0	3	13.64	1
241	2	25	1	2	0	2	5	0	0	2	1	1	1	2	0	0	0	1	2	6	2	0	1	2	2	2	2	2	2	2	2	0	33	5	5	6	4	4	3	24	3	5	0	0	0	3	17.63	2
242	1	32	1	3	11	1	24	2	1	1	1	1	1	2	0	0	0	1	2	4	2	0	1	2	1	1	2	2	2	2	2	0	35	5	2	4	1	2	3	47	1	3	0	0	0	3	10.98	1
250	1	40	2	5	0	1	3	3	1	3	1	1	1	2	0	0	0	1	2	6	2	0	1	1	2	2	2	2	2	2	2	0	35	5	3	6	4	4	2	60	2	5	0	0	0	3	15.3	1
252	2	38	1	4	11	1	1	0	0	3	1	1	1	2	0	0	0	2	2	3	2	0	1	1	2	2	2	2	2	2	2	0	35	5	3	7	5	3	3	59	2	6	0	0	0	3	16.63	2
255	2	27	1	6	0	2	1	1	1	2	1	1	1	2	0	0	0	1	2	3	2	0	1	1	1	2	2	2	2	2	2	0	35	5	3	6	3	2	2	72	2	5	0	0	0	3	14.31	1
261	2	34	2	6	0	2	13	0	0	3	1	1	1	2	0	0	0	1	2	3	2	0	1	1	2	2	2	2	2	2	2	0	35	5	3	7	5	5	3	72	2	6	0	0	0	3	17.29	2
263	1	44	2	6	9	1	1	0	0	7	1	2	2	2	0	0	0	1	2	4	2	0	1	1	1	2	2	2	2	2	2	0	35	5	3	6	4	2	3	81	2	5	0	0	0	3	14.97	1
264	2	26	1	3	2	1	19	1	1	3	1	1	1	2	0	0	0	1	2	3	2	0	1	1	1	2	2	2	2	2	2	0	33	5	3	6	1	2	3	38	2	5	0	0	0	3	13.98	1
268	1	27	1	0	6	1	1	1	1	3	1	1	1	2	0	0	0	2	1	6	2	0	1	1	2	2	2	2	2	2	2	0	35	5	3	7	5	3	3	6	2	6	0	0	0	3	16.63	2
269	2	31	1	1	4	2	1	1	1	2	1	1	1	2	0	0	0	1	2	7	2	0	1	1	1	2	2	2	2	2	2	0	35	5	2	5	1	2	2	16	1	4	0	0	0	3	11.65	1
270	2	27	1	0	11	2	7	0	0	5	1	2	2	2	0	0	0	2	1	4	1	4	2	2	2	2	2	2	2	2	2	1	33	5	5	6	4	4	2	11	3	5	0	1	1	3	17.3	2
272	2	21	1	2	4	2	1	0	0	3	1	1	1	2	0	0	0	2	2	5	2	0	1	1	2	2	2	2	2	2	2	0	35	5	3	6	3	3	3	28	2	5	0	0	0	3	14.97	1
274	1	39	1	0	8	2	5	1	1	4	1	1	1	2	0	0	0	2	1	3	2	0	1	1	1	2	2	2	2	2	2	0	35	5	3	6	4	4	1	8	2	5	0	0	0	3	14.97	1
275	2	35	2	4	1	2	1	0	0	5	1	2	2	2	0	0	0	1	2	3	2	0	1	1	2	2	2	2	2	2	2	0	35	5	3	7	5	3	3	49	2	6	0	0	0	3	16.63	2
277	2	29	1	5	3	2	7	0	0	3	1	1	1	2	0	0	0	2	2	5	2	0	1	1	1	2	2	2	2	2	2	0	35	5	3	6	3	3	2	63	2	5	0	0	0	3	14.64	1
279	2	33	1	4	0	2	1	1	1	4	1	1	1	2	0	0	0	1	2	4	2	0	1	1	2	2	2	2	2	2	2	0	35	5	3	6	4	3	3	48	2	5	0	0	0	3	15.3	1
284	2	29	1	1	9	1	2	0	0	5	1	2	2	1	1	2	1	2	1	4	1	4	0	0	0	0	0	0	0	0	0	0	34	5	5	6	3	4	2	21	3	5	0	1	1	3	16.97	2
290	2	25	1	2	3	2	5	0	0	5	1	2	2	2	0	0	0	2	2	8	2	0	1	1	2	2	2	2	2	2	2	0	35	5	3	7	4	4	2	27	2	6	1	0	1	3	16.3	2
291	1	31	2	3	2	1	1	0	0	7	1	2	2	2	0	0	0	2	2	6	2	0	1	1	1	2	2	2	2	2	2	0	35	5	3	6	4	3	1	38	2	5	0	0	0	3	14.64	1
293	2	39	1	4	0	2	1	0	0	7	1	2	2	2	0	0	0	1	2	8	2	0	1	1	1	2	2	2	2	2	2	0	35	5	3	5	1	3	3	48	2	4	1	0	1	3	13.31	1
294	1	30	1	3	11	1	1	1	1	3	1	1	1	2	0	0	0	1	2	9	2	0	1	1	1	2	2	2	2	2	2	0	33	5	2	5	1	3	2	47	1	4	0	0	0	3	11.98	1
296	2	28	2	3	0	2	1	0	0	5	1	1	1	2	0	0	0	2	2	3	2	0	1	1	1	2	2	2	2	2	2	0	35	5	3	6	4	3	3	36	2	5	0	0	0	3	15.3	1
302	2	28	1	6	2	2	8	0	0	3	1	1	1	2	0	0	0	1	3	5	2	0	1	1	1	1	2	1	2	1	2	0	35	5	4	5	3	4	2	74	3	4	0	0	0	3	14.97	1
310	2	18	1	0	3	2	1	0	0	3	1	2	2	2	0	0	0	2	1	3	1	4	2	2	2	2	2	2	2	2	2	1	35	5	3	7	5	3	3	3	2	6	0	1	1	3	16.63	2
311	2	34	2	2	1	2	3	0	0	5	1	1	1	2	0	0	0	1	2	8	2	0	1	2	2	2	2	2	2	2	2	0	35	5	3	6	4	4	2	25	2	5	1	0	1	3	15.3	1
316	2	29	1	3	5	1	1	0	0	4	1	1	1	2	0	0	0	1	2	7	2	0	1	1	1	2	2	2	2	2	2	0	35	5	3	6	4	4	2	41	2	5	0	0	0	3	15.3	1
317	2	32	2	3	4	2	1	0	0	4	1	2	2	2	0	0	0	1	2	5	2	0	1	1	2	2	2	2	2	2	2	0	35	5	3	5	1	3	2	40	2	4	0	0	0	3	12.98	1
318	1	32	1	5	4	2	1	0	0	4	1	2	2	2	0	0	0	1	2	6	2	0	1	1	1	2	2	2	2	2	2	0	36	5	3	5	1	3	3	64	2	4	0	0	0	3	13.31	1
319	2	36	1	7	2	1	4	0	0	6	1	1	1	2	0	0	0	1	2	7	2	0	1	2	2	2	2	2	2	2	2	0	35	5	3	6	3	3	2	86	2	5	0	0	0	3	14.64	1
323	2	32	2	3	7	1	1	0	0	2	1	1	1	2	0	0	0	1	2	6	2	0	1	1	1	2	2	2	2	2	2	0	35	5	3	7	5	3	2	43	2	6	0	0	0	3	16.3	2
325	1	38	2	6	5	2	2	0	0	3	1	1	1	2	0	0	0	1	2	5	2	0	1	1	2	2	2	2	2	2	2	0	35	5	3	6	5	4	2	77	2	5	0	0	0	3	15.63	2
327	2	23	1	2	2	1	1	0	0	5	1	1	1	2	0	0	0	2	1	6	1	5	2	2	2	2	2	2	1	2	1	0	34	5	5	5	3	3	2	26	3	4	0	0	0	3	15.64	2
328	2	19	1	2	1	1	1	0	0	4	1	1	1	2	0	0	0	1	2	5	2	0	1	1	1	2	2	2	2	2	2	0	35	5	3	6	1	3	2	25	2	5	0	0	0	3	13.98	1
330	2	25	1	3	3	2	1	0	0	4	1	1	1	2	0	0	0	2	2	8	2	0	1	1	1	2	2	2	2	2	2	0	35	5	3	5	4	3	2	39	2	4	1	0	1	3	13.97	1
333	1	37	1	6	2	2	1	0	0	5	1	1	1	2	0	0	0	1	2	5	2	0	1	1	1	1	2	2	2	2	2	0	35	5	2	6	4	4	2	74	1	5	0	0	0	3	14.3	1
337	2	24	1	3	0	2	1	0	0	2	1	1	1	2	0	0	0	1	2	5	1	3	2	2	1	2	2	2	2	2	2	0	35	5	3	6	4	3	2	36	2	5	0	0	0	3	14.97	1
339	2	35	2	4	8	2	5	0	0	5	1	1	1	2	0	0	0	1	2	8	2	0	1	1	2	2	2	2	2	2	2	0	33	5	3	7	5	4	2	56	2	6	1	0	1	3	16.63	2
346	2	31	2	3	2	1	1	0	0	3	1	1	1	2	0	0	0	1	2	10	2	0	1	1	2	2	2	2	2	2	2	0	35	5	3	6	3	3	2	38	2	5	0	0	0	3	14.64	1
347	2	32	1	7	2	2	2	0	0	7	1	2	2	2	0	0	0	1	2	4	2	0	1	2	2	2	2	2	2	2	2	0	35	5	3	6	5	4	3	86	2	5	0	0	0	3	15.96	2
353	2	24	1	0	7	2	9	1	1	6	1	1	1	1	1	2	2	1	1	4	1	3	1	1	1	1	2	1	1	2	1	0	33	5	6	5	4	4	2	7	4	4	0	0	0	3	17.3	2
360	1	25	1	0	4	1	3	1	2	4	1	1	1	1	1	2	1	1	5	7	1	4	2	2	1	2	2	1	1	2	1	0	35	5	5	5	4	3	1	4	3	4	0	1	1	3	15.64	2
386	1	46	2	5	4	2	26	1	1	1	1	1	1	2	3	0	0	2	2	3	2	3	2	1	1	1	2	2	2	2	2	0	35	5	4	5	5	4	2	64	3	4	0	0	0	3	15.63	2
389	1	27	1	2	0	1	4	1	1	6	1	1	1	2	0	0	0	2	1	6	1	3	2	1	1	2	2	1	1	2	2	0	35	5	6	6	4	3	1	24	4	5	0	0	0	3	17.64	2
393	1	44	2	4	5	1	31	5	1	7	1	1	1	2	3	0	0	2	2	7	1	3	1	1	1	1	1	1	1	1	2	0	33	5	4	4	3	4	1	53	3	3	0	0	0	3	13.64	1
400	1	28	1	2	4	2	9	1	2	3	1	1	1	2	0	0	0	1	3	0	1	4	2	2	1	1	1	1	1	1	1	0	35	5	6	4	5	3	2	28	4	3	0	1	1	3	16.3	2
407	1	36	1	2	3	1	3	1	1	2	1	1	1	1	1	2	1	1	4	6	1	4	2	1	1	1	1	1	2	2	1	0	35	5	5	5	4	4	2	27	3	4	0	1	1	3	16.3	2
409	1	31	1	4	8	2	15	1	2	4	1	1	1	2	3	0	0	2	4	7	2	3	1	1	1	1	2	1	2	2	1	0	35	5	5	4	4	4	2	56	3	3	0	0	0	3	15.3	1
422	1	46	1	8	0	1	1	2	2	7	1	1	1	2	3	0	0	1	3	5	1	0	2	2	2	1	1	2	2	1	1	0	33	5	5	5	2	3	2	96	3	4	0	0	0	3	15.31	2
431	1	40	2	3	5	1	13	1	1	2	1	1	1	2	3	0	0	1	2	3	1	2	2	1	1	1	1	2	1	2	1	0	33	5	6	5	4	5	2	41	4	4	0	0	0	3	17.63	2
435	1	30	1	3	1	1	34	0	0	2	1	1	1	1	1	1	1	2	2	7	0	5	1	1	1	1	1	1	1	1	1	0	33	5	6	5	4	6	2	37	4	4	0	0	0	3	17.96	2
439	1	30	1	6	2	1	1	1	1	2	1	1	1	2	3	0	0	1	3	4	1	0	1	1	1	1	1	1	1	1	1	0	33	5	4	4	1	3	3	74	3	3	0	0	0	3	13.31	1
447	2	40	2	6	0	1	15	1	1	1	1	1	1	2	3	0	0	2	2	6	1	5	1	1	1	1	2	1	2	2	1	0	35	5	6	5	4	5	2	72	4	4	0	0	0	3	17.63	2
457	1	34	1	0	9	2	8	0	0	3	1	1	1	1	1	0	0	1	5	3	2	3	2	1	1	2	1	1	1	2	1	0	35	5	6	7	5	6	1	9	4	6	0	0	0	3	19.96	3
458	1	29	1	2	0	1	13	3	1	7	1	1	1	2	3	0	0	2	3	4	1	3	1	1	1	1	1	2	1	2	1	0	35	5	4	5	5	4	1	24	3	4	0	0	0	3	15.3	1
464	2	29	1	2	4	2	19	2	1	2	1	1	1	2	3	0	0	2	5	6	2	2	1	1	1	1	1	1	1	1	1	0	35	5	4	4	3	2	1	28	3	3	0	0	0	3	12.98	1
469	1	39	1	0	5	2	10	0	0	5	1	1	2	1	1	1	1	1	1	6	1	5	1	1	2	1	2	1	2	2	1	0	33	5	7	7	6	6	2	5	4	6	0	0	0	3	21.62	3
470	2	38	2	5	1	1	1	3	1	4	1	2	2	2	3	0	0	2	1	4	2	3	2	1	1	2	1	1	1	2	1	0	35	5	5	5	5	4	5	61	3	4	0	0	0	3	17.62	2
472	1	31	2	6	3	1	1	3	1	4	1	1	1	2	3	0	0	1	2	4	2	2	2	1	1	1	1	2	1	1	1	0	35	5	3	6	5	5	2	75	2	5	0	0	0	3	15.96	2
476	1	39	1	2	4	1	22	1	1	1	1	1	1	2	0	0	0	1	2	5	2	0	1	1	1	1	1	1	1	2	2	0	33	5	3	4	1	3	2	28	2	3	0	0	0	3	11.98	1
477	1	31	2	6	2	1	1	3	1	4	1	1	1	2	3	0	0	1	3	4	2	2	2	1	1	1	1	2	1	1	1	0	35	5	3	4	1	4	3	74	2	3	0	0	0	3	12.64	1
480	1	27	1	1	11	2	1	3	1	1	1	1	1	2	0	0	0	1	4	6	2	2	1	1	1	1	1	1	1	1	1	0	35	5	4	3	1	3	2	23	3	2	0	0	0	3	11.98	1
486	2	35	2	8	6	1	2	2	1	2	1	1	1	2	3	0	0	1	5	4	1	6	0	1	0	0	0	0	0	0	0	1	35	5	3	4	3	4	1	102	2	3	0	0	0	3	12.64	1
493	2	25	1	4	11	1	2	4	1	3	1	2	2	1	1	2	1	1	3	4	1	3	2	2	1	1	2	2	1	1	1	0	33	5	7	5	5	5	3	59	4	4	0	0	0	3	19.29	3
499	1	39	1	4	2	1	1	2	1	4	1	1	1	2	0	0	0	1	2	4	1	4	1	2	1	2	2	1	1	2	2	0	33	5	3	3	2	3	2	50	2	2	0	1	1	3	11.31	1
500	1	29	1	3	7	2	1	2	1	3	1	1	1	2	3	0	0	2	2	5	1	6	2	1	2	2	1	1	2	1	1	0	33	5	3	3	1	3	2	43	2	2	0	0	0	3	10.98	1
507	1	41	1	7	3	2	3	1	2	5	1	1	1	2	3	0	0	1	1	5	1	4	2	1	1	1	2	1	1	1	1	0	33	5	3	6	4	4	3	87	2	5	0	1	1	3	15.63	2
513	2	38	2	5	10	1	1	2	1	4	1	2	2	2	3	0	0	2	1	4	2	3	2	1	1	2	1	1	1	2	1	0	35	5	2	6	5	3	3	70	1	5	0	0	0	3	14.63	1
536	1	57	2	9	0	1	38	2	1	3	1	1	1	2	3	0	0	1	3	6	1	6	1	1	1	2	1	1	1	1	1	0	33	5	6	6	6	6	2	108	4	5	0	0	0	3	19.62	3
548	1	35	1	4	2	1	5	1	1	2	1	1	1	2	3	0	0	1	2	8	0	10	1	1	2	2	1	1	2	1	2	0	35	5	3	6	4	4	3	50	2	5	1	0	1	3	15.63	2
555	1	29	1	0	5	2	8	0	0	3	1	1	1	1	1	2	1	1	1	5	1	4	1	1	2	1	1	2	2	1	1	0	35	5	6	6	5	6	3	5	4	5	0	1	1	3	19.62	3
591	2	27	1	4	0	1	29	2	1	3	1	1	1	1	1	2	1	2	2	9	1	4	1	1	1	1	1	1	1	1	1	0	35	5	5	6	6	6	3	48	3	5	0	1	1	3	18.95	3
598	1	50	3	9	6	1	1	4	1	3	1	1	1	2	3	0	0	1	3	6	1	5	1	1	1	1	1	1	1	2	1	0	35	5	4	7	5	6	5	114	3	6	0	0	0	3	19.28	3
599	1	46	1	7	0	1	1	1	1	4	1	1	1	2	3	0	0	1	1	4	1	3	1	1	1	2	1	1	1	2	1	0	33	5	3	4	1	4	3	84	2	3	0	0	0	3	12.64	1
602	1	27	1	0	9	2	33	1	1	5	1	1	1	2	3	0	0	1	1	6	1	5	1	1	1	1	1	1	1	1	2	0	33	5	5	4	4	3	3	9	3	3	0	0	0	3	15.3	1
603	1	41	2	6	10	2	3	3	2	5	1	1	1	2	0	0	0	1	3	5	1	3	1	2	1	2	1	1	1	1	1	0	33	5	6	6	1	4	1	82	4	5	0	0	0	3	16.98	2
608	1	40	1	8	2	1	10	2	1	2	1	1	1	2	3	0	0	2	3	5	1	4	2	1	2	1	2	1	2	2	1	0	35	5	3	6	3	4	3	98	2	5	0	1	1	3	15.3	1
612	2	33	2	3	2	2	1	1	1	2	1	1	1	2	3	0	0	1	3	8	1	2	2	1	2	2	1	1	2	1	1	0	35	5	3	3	1	3	2	38	2	2	1	0	1	3	10.98	1
614	1	38	3	5	6	2	5	1	2	2	1	1	1	2	3	0	0	1	3	4	2	0	2	1	2	2	1	1	2	1	2	0	33	5	3	5	1	3	2	66	2	4	0	0	0	3	12.98	1
618	1	24	1	2	1	1	1	0	0	4	1	1	1	2	3	0	0	2	2	1	0	0	0	0	0	0	0	0	0	0	0	0	35	5	2	4	3	4	3	25	1	3	0	0	0	3	12.3	1
625	1	40	1	6	8	2	2	7	1	4	1	1	1	2	3	0	0	1	2	7	1	4	1	2	1	1	2	1	1	2	1	0	35	5	3	6	4	4	3	80	2	5	0	1	1	3	15.63	2
631	1	25	1	2	6	2	1	0	0	2	1	1	1	2	3	0	0	2	2	7	0	5	1	1	1	2	1	1	2	1	1	0	35	5	3	5	1	2	2	30	2	4	0	0	0	3	12.65	1
635	1	35	1	2	6	1	3	2	1	2	1	1	1	2	3	0	0	2	2	6	1	5	1	1	2	1	1	1	1	1	1	0	35	5	3	6	1	5	2	30	2	5	0	0	0	3	14.64	1
640	1	40	2	4	2	1	9	1	1	3	1	1	1	2	3	0	0	1	3	4	1	2	2	1	2	2	2	1	2	1	2	0	35	5	3	4	1	3	2	50	2	3	0	0	0	3	11.98	1
658	1	40	1	6	0	1	4	1	1	2	1	1	1	2	3	0	0	1	2	4	0	0	1	1	1	1	2	1	2	2	1	0	35	5	3	6	4	3	2	72	2	5	0	0	0	3	14.97	1
660	1	38	1	2	9	1	5	4	1	5	1	1	1	2	3	0	0	1	5	8	1	6	1	1	1	1	2	1	1	2	1	0	35	5	5	4	4	4	2	33	3	3	1	0	1	3	15.3	1
665	1	32	2	4	1	2	2	1	1	2	1	1	1	2	0	0	0	2	1	7	2	6	2	2	2	2	2	1	2	2	2	0	35	5	3	2	2	3	3	49	2	1	0	0	0	3	10.64	1
673	1	40	1	2	6	1	1	1	1	4	1	1	1	2	0	0	0	2	2	3	2	2	2	1	2	2	2	1	2	1	1	0	35	5	3	3	1	2	3	30	2	2	0	0	0	3	10.98	1
675	1	38	1	7	6	2	1	1	1	1	1	1	1	2	3	0	0	1	3	3	1	2	2	2	2	1	0	1	1	2	2	0	35	5	2	2	1	3	3	90	1	1	0	0	0	3	9.31	1
11	1	43	1	3	5	2	3	1	1	3	1	1	1	2	0	0	0	2	2	3	2	0	1	1	1	2	2	2	2	2	2	0	36	6	3	6	4	4	1	41	2	5	0	0	0	2	13.97	1
12	1	42	1	5	0	2	2	0	0	4	1	2	2	2	0	0	0	1	5	5	2	0	1	1	2	2	2	2	2	2	2	0	36	6	3	6	3	5	3	60	2	5	0	0	0	2	14.63	1
104	2	26	1	1	9	2	1	0	0	2	1	1	1	2	0	0	0	2	2	4	2	0	1	1	1	2	2	2	2	2	2	0	36	6	4	6	4	3	3	21	3	5	0	0	0	2	15.3	1
109	2	25	1	2	4	2	1	0	0	3	1	1	1	2	0	0	0	2	2	6	2	0	1	1	2	2	2	2	2	2	2	0	36	6	3	6	1	3	3	28	2	5	0	0	0	2	13.31	1
110	2	29	2	2	5	2	9	1	1	3	1	1	1	2	0	0	0	2	2	5	2	0	1	1	2	2	2	2	2	2	2	0	36	6	4	6	3	4	2	29	3	5	0	0	0	2	14.97	1
120	2	31	2	3	0	1	1	1	1	7	1	2	2	2	0	0	0	1	2	6	2	0	1	1	2	2	2	2	2	2	2	0	36	6	3	6	1	3	3	36	2	5	0	0	0	2	13.31	1
125	2	28	1	2	0	2	1	0	0	4	1	1	1	2	0	0	0	2	2	5	2	0	1	1	1	2	2	2	2	2	2	0	36	6	4	5	1	3	3	24	3	4	0	0	0	2	13.31	1
127	2	32	2	3	0	2	1	1	1	5	1	1	1	2	0	0	0	1	2	7	2	0	1	1	1	2	2	2	2	2	2	0	36	6	3	5	4	3	2	36	2	4	0	0	0	2	12.97	1
128	1	29	1	3	9	1	1	0	0	4	1	1	1	2	0	0	0	1	2	6	2	0	1	1	1	2	2	2	2	2	2	0	36	6	3	6	3	3	2	45	2	5	0	0	0	2	13.64	1
129	2	30	1	6	3	1	1	1	1	5	1	2	2	2	0	0	0	1	2	5	2	0	1	1	1	2	2	2	2	2	2	0	36	6	3	6	1	2	2	75	2	5	0	0	0	2	12.65	1
133	2	23	1	3	10	1	1	1	1	3	1	1	1	2	0	0	0	2	2	4	2	0	1	1	1	2	2	2	2	2	2	0	36	6	3	6	4	3	2	46	2	5	0	0	0	2	13.97	1
137	2	31	2	5	2	2	1	0	0	3	1	1	1	2	0	0	0	2	2	7	2	0	1	1	1	2	2	2	2	2	2	0	36	6	3	5	3	3	3	62	2	4	0	0	0	2	12.97	1
140	2	25	1	2	9	1	1	1	1	3	1	1	1	2	0	0	0	2	2	4	2	0	1	1	1	2	2	2	2	2	2	0	36	6	3	6	3	3	3	33	2	5	0	0	0	2	13.97	1
142	2	33	2	6	9	1	1	1	1	3	1	2	2	2	0	0	0	1	2	5	2	0	1	1	1	2	2	2	2	2	2	0	36	6	3	6	3	3	3	81	2	5	0	0	0	2	13.97	1
144	1	41	2	5	1	2	1	0	0	7	1	2	2	2	0	0	0	2	2	6	2	0	1	1	1	2	2	2	2	2	2	0	36	6	3	5	1	2	2	61	2	4	0	0	0	2	11.65	1
145	2	24	2	6	9	1	15	0	0	3	1	1	1	2	0	0	0	1	2	4	2	0	1	1	1	2	2	2	2	2	2	0	36	6	3	5	1	3	2	81	2	4	0	0	0	2	11.98	1
147	1	35	2	2	2	1	4	1	1	3	1	1	1	2	0	0	0	1	2	5	2	0	1	1	2	2	2	2	2	2	2	0	36	6	5	6	4	4	3	26	3	5	0	0	0	2	16.63	2
149	2	24	1	3	11	2	1	1	1	2	1	1	1	2	0	0	0	1	2	6	2	0	1	1	1	2	2	2	2	2	2	0	36	6	3	6	4	3	2	47	2	5	0	0	0	2	13.97	1
150	2	32	2	3	4	2	5	1	1	4	1	1	1	2	0	0	0	1	2	5	2	0	1	2	2	2	2	2	2	2	2	0	36	6	3	7	4	4	2	40	2	6	0	0	0	2	15.3	1
152	2	32	1	6	0	1	2	1	1	5	1	1	1	2	0	0	0	1	2	4	2	0	1	1	1	2	2	2	2	2	2	0	36	6	4	5	3	4	2	72	3	4	0	0	0	2	13.97	1
153	1	38	1	7	3	1	1	1	1	3	1	1	1	2	0	0	0	1	2	6	2	0	1	1	1	2	2	2	2	2	2	0	36	6	4	6	3	3	2	87	3	5	0	0	0	2	14.64	1
154	1	32	1	4	3	1	3	0	0	4	1	1	1	2	0	0	0	1	2	2	2	0	1	1	1	2	2	2	2	2	2	0	36	6	4	5	4	4	3	51	3	4	0	0	0	2	14.63	1
159	2	27	2	3	1	2	1	1	1	2	1	1	1	2	0	0	0	2	2	5	2	0	1	1	1	2	2	2	2	2	2	0	36	6	2	4	1	3	2	37	1	3	0	0	0	2	9.98	1
160	2	29	1	2	0	1	19	1	1	2	1	1	1	2	0	0	0	2	2	3	2	0	1	1	1	2	2	2	2	2	2	0	36	6	3	4	1	2	2	24	2	3	0	0	0	2	10.65	1
161	2	23	1	1	1	2	1	0	0	3	1	1	1	2	0	0	0	2	2	3	2	0	1	1	1	2	2	2	2	2	2	0	36	6	3	4	2	3	3	13	2	3	0	0	0	2	11.64	1
162	2	18	1	1	3	1	19	0	0	2	1	1	1	2	0	0	0	2	1	4	2	0	1	1	1	2	2	2	2	2	2	0	36	6	2	3	1	2	2	15	1	2	0	0	0	2	8.65	1
163	2	32	1	3	0	1	19	1	1	3	1	1	1	2	0	0	0	2	2	3	2	0	1	1	1	2	2	2	2	2	2	0	36	6	2	3	2	2	3	36	1	2	0	0	0	2	9.31	1
165	2	22	1	2	0	2	19	0	0	3	1	1	1	2	0	0	0	2	2	2	2	0	1	2	1	2	2	2	2	2	2	0	36	6	3	4	1	2	3	24	2	3	0	0	0	2	10.98	1
166	2	25	1	3	2	2	1	2	1	3	1	1	1	2	0	0	0	2	2	4	2	0	1	1	1	2	2	2	2	2	2	0	36	6	3	4	1	2	2	38	2	3	0	0	0	2	10.65	1
167	1	33	2	2	11	2	19	1	1	3	1	1	1	2	0	0	0	2	2	3	2	0	1	1	1	2	2	2	2	2	2	0	36	6	1	4	2	2	3	35	1	3	0	0	0	2	9.31	1
168	2	24	1	4	10	2	19	1	1	2	1	1	1	2	0	0	0	2	2	6	2	0	1	1	1	2	2	2	2	2	2	0	36	6	2	4	1	2	1	58	1	3	0	0	0	2	9.32	1
169	2	19	1	2	6	1	1	0	0	3	1	1	1	2	0	0	0	2	2	4	2	0	1	1	1	2	2	2	2	2	2	0	36	6	3	5	2	2	2	30	2	4	0	0	0	2	11.98	1
170	1	38	2	2	9	2	19	0	0	2	1	1	1	2	0	0	0	2	2	5	2	0	1	1	1	2	2	2	2	2	2	0	36	6	2	3	1	2	2	33	1	2	0	0	0	2	8.65	1
171	2	28	1	4	9	1	19	1	1	3	1	1	1	2	0	0	0	2	2	4	1	4	2	2	1	2	2	2	2	2	2	0	36	6	2	4	1	2	2	57	1	3	0	1	1	2	9.65	1
172	2	28	2	3	0	2	1	1	1	2	1	1	1	2	0	0	0	2	2	5	2	0	1	2	1	2	2	2	2	2	2	0	36	6	3	5	2	3	2	36	2	4	0	0	0	2	12.31	1
173	2	29	2	2	3	2	19	1	1	3	1	1	1	2	0	0	0	2	2	2	2	0	1	1	1	2	2	2	2	2	2	0	36	6	2	3	1	2	2	27	1	2	0	0	0	2	8.65	1
174	2	21	1	0	6	1	1	0	0	2	1	1	1	2	0	0	0	2	1	3	2	0	1	1	1	2	2	2	2	2	2	0	36	6	3	3	1	2	2	6	2	2	0	0	0	2	9.65	1
177	2	34	2	4	2	2	19	0	0	3	1	1	1	2	0	0	0	2	2	3	2	0	1	2	1	2	2	2	2	2	2	0	36	6	2	3	3	2	2	50	1	2	0	0	0	2	9.31	1
178	2	28	1	3	9	2	19	1	1	2	1	1	1	2	0	0	0	2	2	3	2	0	1	1	1	2	2	2	2	2	2	0	36	6	2	2	2	2	3	45	1	1	0	0	0	2	8.31	1
195	1	42	2	6	1	2	13	0	0	4	1	1	1	2	0	0	0	1	2	4	2	0	1	2	1	2	2	2	2	2	2	0	36	6	3	6	3	4	3	73	2	5	0	0	0	2	14.3	1
197	1	31	1	4	6	1	1	2	1	2	1	1	1	2	0	0	0	1	2	5	1	5	2	2	1	2	2	2	2	2	2	0	36	6	3	4	1	3	3	54	2	3	0	0	0	2	11.31	1
202	2	32	1	2	8	2	5	0	0	5	1	2	2	2	0	0	0	2	2	4	2	0	1	1	1	2	2	2	2	2	2	0	36	6	4	6	4	4	1	32	3	5	0	0	0	2	14.97	1
206	2	26	2	1	5	2	3	1	1	2	1	1	1	2	0	0	0	2	2	7	2	0	1	1	1	2	2	2	2	2	2	0	36	6	3	6	3	3	2	17	2	5	0	0	0	2	13.64	1
207	2	29	1	3	1	2	1	2	2	1	1	1	1	2	0	0	0	2	2	6	2	0	1	2	1	2	2	2	2	2	2	0	36	6	3	4	1	3	3	37	2	3	0	0	0	2	11.31	1
209	2	28	1	2	3	1	22	0	0	2	1	1	1	2	0	0	0	1	2	5	2	0	1	1	1	1	2	2	2	2	2	0	36	6	3	4	1	4	2	27	2	3	0	0	0	2	11.31	1
210	2	32	2	2	11	1	1	0	0	2	1	1	1	2	0	0	0	2	2	3	2	0	1	1	1	2	2	2	2	2	2	0	36	6	3	4	1	3	3	35	2	3	0	0	0	2	11.31	1
218	2	25	1	3	7	2	19	1	1	2	1	1	1	2	0	0	0	1	2	5	2	0	1	1	1	2	2	2	2	2	2	0	36	6	3	4	2	2	2	43	2	3	0	0	0	2	10.98	1
230	2	35	2	7	0	2	19	0	0	2	1	1	1	2	0	0	0	1	2	5	2	0	1	1	1	2	2	2	2	2	2	0	36	6	2	3	1	2	3	84	1	2	0	0	0	2	8.98	1
231	1	42	1	7	10	1	19	1	1	2	1	1	1	2	0	0	0	1	2	6	2	0	1	1	1	2	2	2	2	2	2	0	36	6	3	5	2	2	3	94	2	4	0	0	0	2	12.31	1
232	2	28	2	5	9	2	19	0	0	1	1	1	1	2	0	0	0	2	2	6	2	0	1	1	1	2	2	2	2	2	2	0	36	6	2	3	1	2	3	69	1	2	0	0	0	2	8.98	1
238	1	31	1	3	0	2	1	1	1	1	1	1	1	2	0	0	0	2	2	6	1	5	2	2	1	2	2	2	2	2	2	0	36	6	3	4	1	2	3	36	2	3	0	0	0	2	10.98	1
245	2	19	1	1	0	2	19	1	1	1	1	1	1	2	0	0	0	2	2	5	1	5	2	1	1	2	2	2	2	2	2	0	36	6	2	4	1	2	3	12	1	3	0	0	0	2	9.98	1
254	1	34	1	4	9	2	1	1	1	2	1	1	1	2	0	0	0	1	2	2	2	0	1	2	1	2	2	2	2	2	2	0	36	6	3	5	1	2	2	57	2	4	0	0	0	2	11.65	1
258	2	21	1	2	1	2	3	1	1	2	1	1	1	2	0	0	0	1	2	5	2	0	1	2	1	2	2	2	2	2	2	0	36	6	3	5	4	3	2	25	2	4	0	0	0	2	12.97	1
259	2	34	2	3	4	1	1	1	1	1	1	1	1	2	0	0	0	1	2	4	2	0	1	1	1	2	2	2	2	2	2	0	36	6	3	5	3	2	3	40	2	4	0	0	0	2	12.64	1
283	2	36	1	9	1	2	1	1	2	2	1	1	1	2	0	0	0	1	2	5	2	0	1	1	1	2	2	2	2	2	2	0	36	6	2	5	1	2	1	109	1	4	0	0	0	2	10.32	1
286	1	36	1	3	11	2	1	0	0	2	1	1	1	2	0	0	0	1	2	5	2	0	1	1	1	2	2	2	2	2	2	0	36	6	4	6	3	3	3	47	3	5	0	0	0	2	14.97	1
287	2	34	2	2	9	1	3	1	1	3	1	1	1	2	0	0	0	2	1	5	2	0	1	1	2	2	2	2	2	2	2	0	36	6	3	6	4	4	2	33	2	5	0	0	0	2	14.3	1
292	1	40	1	5	2	2	19	1	1	3	1	1	1	2	0	0	0	1	2	6	2	0	1	1	1	2	2	2	2	2	2	0	36	6	4	6	3	2	3	62	3	5	0	0	0	2	14.64	1
305	2	29	1	3	4	1	1	0	0	7	1	2	2	2	0	0	0	1	2	6	2	0	1	1	1	2	2	2	2	2	2	0	36	6	4	6	4	3	2	40	3	5	0	0	0	2	14.97	1
313	1	38	1	3	2	2	19	1	1	2	1	1	1	2	0	0	0	2	2	4	1	5	2	2	1	1	2	2	2	2	2	0	36	6	3	5	1	2	3	38	2	4	0	0	0	2	11.98	1
320	2	21	1	2	1	2	1	1	1	4	1	1	1	2	0	0	0	1	2	6	2	0	1	1	1	2	2	2	2	2	2	0	36	6	2	5	1	3	2	25	1	4	0	0	0	2	10.98	1
321	2	28	2	3	0	2	1	0	0	5	1	1	1	2	0	0	0	2	2	7	2	0	1	1	1	2	2	2	2	2	2	0	36	6	3	5	4	2	2	36	2	4	0	0	0	2	12.64	1
329	2	38	2	6	2	2	19	1	1	3	1	1	1	2	0	0	0	1	2	5	2	0	1	2	1	2	2	2	2	2	2	0	36	6	2	6	3	2	3	74	1	5	0	0	0	2	12.64	1
335	2	26	1	3	1	1	19	0	0	2	1	1	1	2	0	0	0	2	2	6	1	5	2	2	1	1	2	2	2	2	2	0	36	6	3	4	1	2	3	37	2	3	0	0	0	2	10.98	1
336	2	30	2	4	9	2	24	1	1	2	1	1	1	2	0	0	0	1	2	7	1	5	2	2	1	1	2	2	2	2	2	0	36	6	3	5	3	2	3	57	2	4	0	0	0	2	12.64	1
342	1	32	1	0	5	2	1	1	1	3	1	1	1	2	0	0	0	2	1	6	1	5	2	2	2	2	2	2	2	2	2	1	36	6	4	6	4	3	1	5	3	5	0	0	0	2	14.64	1
349	2	28	1	4	2	1	1	0	0	2	1	1	1	2	0	0	0	1	2	6	2	0	1	1	1	1	2	2	2	2	2	0	36	6	3	6	4	3	3	50	2	5	0	0	0	2	14.3	1
352	1	46	1	9	0	2	19	6	1	3	1	1	1	2	0	0	0	2	2	0	0	0	1	1	1	1	1	1	1	1	1	0	36	6	2	2	1	1	3	108	1	1	0	0	0	2	7.65	1
369	1	32	1	2	0	1	1	0	0	4	1	1	1	2	0	0	0	1	1	7	2	8	1	1	1	1	1	2	2	1	1	0	36	6	4	4	3	3	2	24	3	3	0	0	0	2	12.64	1
376	1	40	1	5	4	2	7	0	0	5	1	1	1	2	3	0	0	1	1	6	2	5	1	2	1	1	1	2	1	2	1	0	36	6	6	7	5	6	3	64	4	6	0	0	0	2	19.62	3
378	1	39	2	0	4	2	5	2	2	1	1	1	1	2	0	0	0	1	5	6	2	4	2	1	1	1	2	2	1	2	1	0	36	6	3	4	1	4	3	4	2	3	0	1	1	2	11.64	1
381	1	48	1	9	2	2	26	1	1	2	1	1	1	2	3	0	0	1	2	4	2	4	1	1	1	2	2	0	1	1	2	0	36	6	3	5	5	4	2	110	2	4	0	1	1	2	13.63	1
382	1	51	3	10	0	1	4	6	1	2	1	1	1	2	3	0	0	1	2	7	2	0	1	2	2	1	1	2	1	1	2	0	36	6	4	4	1	3	2	120	3	3	0	0	0	2	11.98	1
394	1	30	1	1	9	2	4	1	2	5	1	2	1	2	0	0	0	2	1	4	1	2	1	2	1	1	2	2	1	2	1	0	27	6	5	6	5	3	2	21	3	5	0	0	0	2	16.3	2
395	1	41	2	6	5	2	1	1	1	4	1	1	2	2	3	0	0	2	2	6	1	2	1	1	1	1	1	2	2	1	1	0	36	6	5	4	4	3	1	77	3	3	0	0	0	2	13.64	1
398	1	40	2	3	0	1	1	1	2	4	1	1	1	2	0	0	0	2	2	0	1	3	1	2	1	2	1	1	1	1	2	0	36	6	5	4	1	3	2	36	3	3	0	0	0	2	12.98	1
402	2	33	2	4	2	2	3	2	1	5	1	1	1	2	3	0	0	1	2	6	1	3	1	2	1	2	1	1	2	1	1	0	36	6	5	6	4	4	2	50	3	5	0	0	0	2	16.3	2
408	1	50	3	9	1	1	4	4	2	2	1	1	1	2	3	0	0	2	4	0	2	0	2	2	2	1	2	1	1	1	1	0	36	6	2	5	4	4	1	109	1	4	0	0	0	2	11.97	1
415	1	40	1	6	0	1	19	2	1	3	1	1	1	2	3	0	0	1	3	6	2	4	1	1	1	1	1	1	1	1	1	0	36	6	6	4	1	2	2	72	4	3	0	1	1	2	13.65	1
456	1	26	1	2	9	2	1	1	1	3	1	1	1	2	0	0	0	1	5	3	2	3	2	1	1	2	1	1	1	2	1	0	36	6	3	6	1	2	1	33	2	5	0	0	0	2	12.32	1
460	1	30	2	2	10	2	6	3	1	2	1	1	1	2	3	0	0	2	4	5	2	4	1	1	2	2	1	1	2	2	1	0	36	6	3	6	4	2	1	34	2	5	0	1	1	2	13.31	1
468	1	36	1	5	2	2	1	0	0	4	1	1	1	2	3	0	0	1	3	3	2	3	1	1	1	1	1	2	1	1	1	0	36	6	3	4	1	2	2	62	2	3	0	0	0	2	10.65	1
556	1	45	3	4	2	1	21	4	1	1	1	1	1	2	3	0	0	1	3	3	2	0	1	2	1	1	1	1	2	2	1	0	36	6	2	2	1	3	2	50	1	1	0	0	0	2	7.98	1
557	2	34	2	5	2	1	26	1	1	7	1	2	2	2	3	0	0	2	2	6	0	4	2	1	2	2	2	2	2	1	2	0	36	6	3	5	1	4	2	62	2	4	0	1	1	2	12.31	1
561	1	40	2	7	7	1	3	1	1	4	1	1	1	2	3	0	0	1	3	8	2	5	2	1	2	1	1	1	2	2	1	0	36	6	4	4	4	3	3	91	3	3	1	0	1	2	13.3	1
570	1	40	2	6	5	2	9	1	1	2	1	1	1	2	3	0	0	1	3	6	1	2	2	2	2	2	2	2	2	2	2	0	36	6	3	3	1	3	2	77	2	2	0	0	0	2	9.98	1
576	1	30	1	4	0	1	19	3	1	2	1	1	1	2	3	0	0	1	3	4	1	3	2	1	1	2	1	1	1	2	1	0	36	6	3	3	1	3	2	48	2	2	0	0	0	2	9.98	1
577	2	32	1	8	2	2	40	0	0	5	1	2	2	2	3	0	0	1	3	6	1	2	1	1	1	1	2	1	2	1	2	0	36	6	5	5	3	3	3	98	3	4	0	0	0	2	14.97	1
594	1	50	0	9	2	2	5	1	1	2	1	1	1	2	3	0	0	1	3	5	1	4	2	1	1	2	2	2	2	2	2	0	36	6	2	3	1	3	2	110	1	2	0	1	1	2	8.98	1
616	2	25	1	4	6	1	22	2	1	1	1	1	1	2	3	0	0	1	3	6	0	4	2	2	2	1	1	2	1	1	1	0	36	6	3	2	1	3	2	54	2	1	0	1	1	2	8.98	1
620	2	30	1	2	5	2	1	6	1	4	1	2	2	2	3	0	0	2	1	5	1	3	1	1	1	0	2	2	1	1	1	0	36	6	4	4	1	3	4	29	3	3	0	0	0	2	12.64	1
621	1	37	1	4	0	1	4	1	1	4	1	1	1	2	3	0	0	1	1	7	2	0	1	2	1	1	1	1	1	2	1	0	36	6	3	4	3	3	1	48	2	3	0	0	0	2	11.31	1
627	2	29	1	4	3	2	1	2	1	3	1	1	1	2	3	0	0	2	2	6	2	0	1	1	1	1	1	1	2	2	1	0	36	6	6	2	5	4	2	51	4	1	0	0	0	2	13.63	1
662	1	50	1	9	0	2	13	1	2	1	1	1	1	2	0	0	0	1	3	7	1	4	1	2	1	1	2	1	2	2	1	0	36	6	2	3	4	3	3	108	1	2	0	1	1	2	10.3	1
671	1	40	1	5	6	2	1	1	2	3	1	1	1	2	3	0	0	1	3	9	2	4	2	2	2	2	1	1	1	1	2	0	36	6	3	4	3	4	3	66	2	3	0	1	1	2	12.3	1
682	1	45	1	6	7	1	4	1	1	4	1	1	1	2	3	0	0	1	3	3	1	4	2	1	1	1	1	1	2	2	1	0	36	6	4	4	1	3	3	79	3	3	0	1	1	2	12.31	1
695	1	35	1	5	2	2	31	1	1	1	1	1	1	2	3	0	0	1	2	6	2	5	1	1	1	1	1	1	1	1	1	0	27	6	2	3	3	3	2	62	1	2	0	0	0	2	9.64	1
364	2	29	1	0	7	2	16	0	0	5	1	2	2	1	1	2	1	1	1	6	1	5	2	2	1	2	2	0	2	1	1	0	36	7	7	7	5	6	5	7	4	6	0	0	0	1	20.28	3
374	2	36	1	4	0	2	1	0	0	7	1	1	1	2	0	0	0	2	1	7	2	9	1	1	1	2	2	2	2	1	1	0	39	7	5	5	1	3	1	48	3	4	0	0	0	1	12.65	1
385	2	26	1	2	6	1	3	5	2	3	1	1	1	2	0	0	0	1	1	4	1	0	1	1	1	2	1	1	2	1	1	0	36	7	4	5	3	3	1	30	3	4	0	0	0	1	12.31	1
396	1	28	1	2	8	1	1	1	1	4	1	2	1	2	0	0	0	1	2	6	1	5	2	2	1	1	2	1	2	1	1	0	36	7	5	2	1	3	1	32	3	1	0	0	0	1	9.65	1
403	1	30	1	1	11	2	15	5	1	6	1	1	1	2	0	0	0	2	1	5	1	3	1	2	1	1	1	1	1	2	1	0	36	7	6	5	4	3	2	23	4	4	0	0	0	1	14.97	1
414	2	40	1	6	0	1	33	2	1	0	1	1	1	1	1	2	1	1	3	6	1	4	1	1	1	1	1	1	2	2	1	0	36	7	6	6	1	4	2	72	4	5	0	1	1	1	15.31	2
423	2	36	2	5	1	1	2	4	1	5	1	1	1	2	3	0	0	1	3	7	1	4	2	2	1	1	2	1	2	1	1	0	36	7	6	5	4	4	2	61	4	4	0	1	1	1	15.3	1
427	1	25	1	0	2	2	2	4	0	7	1	1	1	1	1	2	1	1	2	8	1	4	1	1	1	1	1	1	2	1	1	0	36	7	6	5	4	4	3	2	4	4	1	1	2	1	15.63	2
434	2	39	3	6	3	1	1	1	1	7	1	2	2	2	3	0	0	2	1	7	1	3	2	1	1	1	1	2	1	1	1	0	36	7	7	7	6	6	4	75	4	6	0	0	0	1	20.28	3
467	2	32	2	3	2	1	3	2	1	2	1	2	2	1	2	0	0	2	2	3	1	2	2	1	2	1	2	2	2	1	2	1	36	7	5	7	4	4	2	38	3	6	0	0	0	1	16.3	2
479	2	27	1	3	0	1	15	0	0	5	1	1	1	2	0	0	0	2	1	5	2	2	2	1	1	1	2	2	1	1	1	0	39	7	5	4	1	4	4	36	3	3	0	0	0	1	12.97	1
481	2	28	1	3	1	2	1	5	1	4	1	1	1	2	3	0	0	1	1	6	2	5	1	2	1	1	1	1	2	1	1	0	36	7	3	3	1	3	2	37	2	2	0	0	0	1	8.98	1
496	2	31	1	6	2	2	6	3	1	5	1	2	2	2	3	1	1	7	2	5	1	2	1	1	2	1	1	1	1	2	1	0	36	7	6	6	4	5	3	74	4	5	0	0	0	1	16.96	2
497	2	31	1	6	4	2	6	3	1	5	1	2	2	2	3	0	0	1	2	8	2	5	1	2	1	1	2	1	1	2	1	0	36	7	5	6	4	4	2	76	3	5	1	0	1	1	15.3	1
498	2	22	1	1	0	2	12	1	1	7	1	2	2	2	3	0	0	1	1	4	1	4	2	1	2	2	2	2	1	2	1	0	39	7	3	3	1	3	2	12	2	2	0	1	1	1	8.98	1
502	2	40	1	8	3	1	7	3	1	4	1	2	2	2	3	0	0	2	3	7	1	6	2	1	1	1	1	1	1	1	1	0	36	7	6	6	4	5	2	99	4	5	0	0	0	1	16.63	2
503	1	41	2	4	6	2	3	4	1	1	1	1	1	2	3	0	0	1	5	3	2	0	1	1	1	1	1	1	1	1	1	0	36	7	3	3	1	4	1	54	2	2	0	0	0	1	8.98	1
504	2	23	1	1	4	2	4	0	0	5	1	1	1	2	3	0	0	1	1	6	2	3	1	1	1	1	1	2	2	2	1	0	36	7	3	4	1	3	1	16	2	3	0	0	0	1	9.65	1
506	1	39	2	1	3	1	5	2	1	2	1	1	1	1	1	2	0	1	4	3	1	0	0	0	0	0	0	0	0	0	0	0	36	7	6	5	5	4	2	15	4	4	0	0	0	1	15.63	2
510	2	25	1	3	9	2	8	3	1	7	1	2	2	1	1	2	1	2	2	3	2	3	1	1	1	1	2	2	1	2	1	0	36	7	5	4	1	3	4	45	3	3	0	0	0	1	12.64	1
511	2	25	1	3	9	2	33	3	1	5	1	2	2	2	3	0	0	2	3	3	2	3	1	1	1	1	2	2	1	2	1	0	36	7	4	4	1	3	1	45	3	3	0	0	0	1	10.65	1
514	1	30	1	3	6	1	26	0	0	2	1	1	1	2	3	0	0	1	3	5	2	4	2	1	1	1	2	1	1	2	1	0	36	7	5	4	4	4	2	42	3	3	0	1	1	1	13.3	1
525	1	38	1	3	5	2	7	4	2	1	1	2	2	1	1	2	1	1	1	6	1	5	1	1	2	1	2	1	2	1	1	0	36	7	6	6	5	4	4	41	4	5	0	0	0	1	17.29	2
526	1	39	2	4	7	1	35	0	0	5	1	1	1	1	1	2	1	1	1	9	1	5	2	1	1	1	2	1	1	2	1	0	36	7	3	7	5	6	3	55	2	6	0	0	0	1	15.62	2
528	2	31	1	4	6	2	1	1	1	3	1	1	1	1	0	0	0	1	1	7	1	5	2	1	2	1	1	2	1	2	1	0	39	7	5	1	1	3	2	54	3	1	0	0	0	1	8.98	1
537	2	45	2	2	0	1	2	6	1	3	1	1	1	2	3	0	0	1	3	9	1	6	1	1	1	2	1	1	1	1	1	0	36	7	6	6	4	4	2	24	4	5	0	0	0	1	16.3	2
538	1	40	2	4	0	1	35	7	1	3	1	1	1	2	3	0	0	1	3	6	1	7	2	1	2	2	2	1	1	2	1	0	36	7	6	6	4	4	2	48	4	5	0	0	0	1	16.3	2
547	2	38	1	5	0	1	29	0	0	6	1	2	2	2	3	0	0	1	2	9	1	6	2	1	1	2	2	1	1	1	1	0	36	7	6	6	1	4	2	60	4	5	0	0	0	1	15.31	2
550	1	38	2	4	11	2	15	2	1	3	1	1	1	2	3	0	0	2	4	6	2	5	1	1	1	1	1	1	1	1	1	0	36	7	4	5	4	3	2	59	3	4	0	0	0	1	12.97	1
554	1	38	3	6	4	1	19	1	1	1	1	1	1	2	3	0	0	1	3	6	1	2	2	2	2	1	1	1	1	1	1	0	36	7	2	4	1	2	2	76	1	3	0	0	0	1	8.65	1
563	2	29	1	4	3	2	2	0	0	3	1	1	1	1	1	0	0	2	2	7	0	5	1	1	1	1	1	1	1	1	1	0	36	7	5	5	5	4	2	51	3	4	0	0	0	1	14.63	1
564	2	27	2	3	8	1	9	7	1	7	1	1	2	1	1	1	1	1	2	5	1	3	1	1	1	2	2	1	1	2	1	0	36	7	6	5	4	4	2	44	4	4	0	0	0	1	15.3	1
567	2	37	2	8	5	1	11	6	1	7	1	1	1	2	3	0	0	1	3	7	2	5	1	2	1	1	1	1	2	1	2	0	36	7	6	5	3	1	2	101	4	4	0	0	0	1	13.98	1
572	2	33	2	4	0	1	12	2	1	4	1	1	1	2	3	0	0	1	3	9	1	4	1	1	1	2	1	1	2	1	1	0	36	7	6	6	6	6	2	48	4	5	0	1	1	1	17.62	2
582	2	39	2	3	5	2	14	2	1	5	1	1	1	1	1	2	0	1	1	5	1	4	1	2	1	2	1	2	1	1	1	0	36	7	6	6	5	6	5	41	4	5	0	1	1	1	18.28	2
583	2	20	1	0	9	1	1	0	0	6	1	2	2	1	1	1	1	1	3	4	1	2	2	2	2	1	2	2	2	2	2	0	39	7	3	3	1	3	2	9	2	2	0	0	0	1	8.98	1
587	2	31	2	6	1	2	1	1	1	3	1	2	2	2	3	0	0	1	3	5	1	4	2	1	2	2	1	1	2	1	1	0	36	7	6	5	4	4	3	73	4	4	0	1	1	1	15.63	2
588	1	37	1	6	9	1	1	2	1	1	1	1	1	2	3	0	0	1	3	4	1	2	2	1	2	2	2	2	2	2	2	0	36	7	3	2	1	3	2	81	2	1	0	0	0	1	7.98	1
597	1	30	1	4	5	1	27	3	1	2	1	1	1	2	3	0	0	1	1	9	2	6	1	2	2	1	2	1	1	2	1	0	36	7	5	7	5	6	5	53	3	6	0	0	0	1	18.28	2
601	1	40	2	5	4	1	1	4	1	2	1	1	1	2	3	0	0	1	1	7	1	5	2	1	1	1	1	1	1	2	1	0	36	7	4	4	5	3	3	64	3	3	0	0	0	1	12.63	1
611	2	32	1	2	6	2	1	1	1	6	1	2	2	2	3	0	0	1	1	5	0	4	1	1	1	1	2	1	2	2	2	0	36	7	3	5	3	3	2	30	2	4	0	1	1	1	11.64	1
615	1	39	2	6	2	2	3	2	1	2	1	1	1	2	3	0	0	1	2	6	1	4	1	2	2	2	1	2	2	1	1	0	36	7	5	4	1	3	2	74	3	3	0	1	1	1	11.98	1
619	2	29	2	3	10	2	1	3	1	5	1	1	1	2	3	0	0	1	1	8	1	5	2	2	1	1	2	1	2	2	1	0	36	7	5	4	4	4	5	46	3	3	1	0	1	1	14.29	1
622	2	29	1	1	10	1	1	8	1	5	1	2	2	2	3	0	0	0	3	5	2	3	2	2	1	2	2	1	1	2	1	0	36	7	3	3	4	3	2	22	2	2	0	0	0	1	9.97	1
630	1	30	2	3	11	1	2	0	0	3	1	2	2	2	3	0	0	2	3	6	1	4	1	1	1	2	1	1	2	1	1	0	36	7	6	6	5	4	2	47	4	5	0	1	1	1	16.63	2
632	1	37	1	5	1	2	5	0	1	2	1	1	1	2	3	0	0	2	2	6	2	5	1	1	1	1	1	1	1	2	1	0	36	7	6	6	5	4	2	61	4	5	0	0	0	1	16.63	2
643	2	28	2	0	3	2	7	0	0	5	1	2	2	2	3	0	0	1	1	6	1	5	1	2	1	1	2	1	1	2	1	0	36	7	5	4	4	4	2	3	3	3	0	0	0	1	13.3	1
644	1	42	3	2	4	1	15	1	1	3	1	1	1	2	3	0	0	1	3	6	2	4	1	1	1	2	1	2	2	2	2	0	36	7	4	4	3	2	1	28	3	3	0	1	1	1	10.98	1
654	1	37	1	3	0	1	1	2	1	2	1	1	1	2	3	0	0	1	3	5	1	8	1	1	1	2	2	1	1	2	1	0	36	7	3	6	5	4	2	36	2	5	0	0	0	1	13.63	1
655	1	47	1	4	1	1	1	3	1	5	1	1	1	2	3	0	0	1	5	6	1	5	1	2	1	1	1	1	1	2	1	0	36	7	5	4	5	4	2	49	3	3	0	0	0	1	13.63	1
657	2	25	1	4	2	1	1	1	2	6	1	2	2	2	3	0	0	1	2	5	0	4	2	1	2	2	2	2	2	2	2	0	36	7	3	5	1	3	2	50	2	4	0	1	1	1	10.98	1
661	2	40	1	8	2	2	5	0	0	3	1	1	1	2	3	0	0	2	1	6	1	0	2	2	1	1	2	0	2	2	1	0	36	7	5	3	1	4	3	98	3	2	0	0	0	1	11.64	1
663	1	38	1	4	2	2	15	0	0	2	1	1	1	1	1	2	1	1	3	9	1	0	2	2	2	2	2	1	2	1	1	0	36	7	5	3	2	3	3	50	3	2	0	0	0	1	11.64	1
668	1	39	1	4	2	1	3	0	0	2	1	1	1	2	3	0	0	1	1	8	1	4	2	2	2	2	1	1	2	2	2	0	36	7	4	4	2	3	2	50	3	3	1	1	2	1	11.31	1
669	2	38	2	4	6	2	1	0	0	7	1	2	2	1	2	0	0	2	2	7	1	2	2	2	2	2	2	1	2	2	2	0	39	7	3	2	2	2	3	54	2	1	0	0	0	1	8.31	1
672	2	32	1	6	1	2	1	0	0	7	1	2	2	2	3	0	0	2	3	8	2	2	2	2	2	1	1	1	2	1	1	0	39	7	3	3	2	3	2	73	2	2	1	0	1	1	9.31	1
674	1	27	1	1	2	2	1	0	0	4	1	1	1	1	1	2	2	1	2	5	1	3	2	2	2	2	2	2	2	2	2	0	36	7	3	3	1	3	3	14	2	2	0	0	0	1	9.31	1
677	2	30	1	2	8	2	1	1	1	6	1	2	2	2	0	0	0	1	5	4	1	7	2	1	1	1	2	2	1	1	1	0	39	7	3	3	3	3	3	32	2	2	0	0	0	1	9.97	1
679	1	29	1	3	6	2	1	1	1	3	1	1	1	2	3	0	0	1	3	10	1	4	1	1	2	1	1	1	1	1	1	0	36	7	4	3	1	3	2	42	3	2	0	1	1	1	9.98	1
683	1	36	1	9	2	2	3	1	1	3	1	1	1	2	3	0	0	1	3	7	1	7	2	1	1	1	2	2	2	2	2	0	36	7	6	5	3	4	2	110	4	4	0	0	0	1	14.97	1
689	2	26	1	0	7	1	1	6	1	7	1	1	1	2	0	0	0	1	1	6	2	5	1	2	1	1	2	1	1	2	1	0	36	7	3	4	5	3	2	7	2	3	0	0	0	1	11.3	1
